# Supplementary material for: A framework for application of metabolic modeling in yeast to predict the effects of nsSNV in human orthologs
Source: Biol Direct. 2014 Jun 3;9:9. doi: 10.1186/1745-6150-9-9 (PMC4057618; doi:10.1186/1745-6150-9-9)
Supplement: Additional file 1: Table A1 — SNVDis Results (duplicates removed). Results from initial SNVDis computation listing 934 SNPs found in annotated human active sites. Table A2. Recip. BLAST findings. Four column table: A – human uniprot accession; B – yeast best match to human protein from A in BLAST; C – human best match to yeast protein from B; D – yes if columns A and C match implying human and yeast proteins are reciprocal best matches and can therefore be considered for orthology. Table A3. Yeast 7.0 Outputs. Raw outputs from original and augmented Yeast 7.0 models. [file 1745-6150-9-9-S1.xlsx]

## Sheet: Table A1-SNVDis Results
UniProtKB AC	Source Id	RsId	From	To	Pos var	AS start	AS end	Protein size
A0PJE2	S_000000312	rs150281562	n	s	147	147	147	317
A2A3K4	S_000001139	rs191919844	r	g	196	196	197	754
A2A3K4	S_000001140	rs147113329	r	p	196	196	197	754
A2RTX5	S_000001573	rs149570515	t	a	532	532	534	802
A8K979	S_000007842	rs139299293	d	n	218	218	218	691
A9YTQ3	S_000008678	rs180979445	v	m	165	162	165	701
C9JRZ8	S_000009756	rs183185783	h	y	139	139	139	344
C9JRZ8	S_000009756	rs183185783	h	y	139	139	140	344
O00238	S_000010832	rs147336783	t	i	279	279	282	502
O00327	S_000011391	rs112626431	l	q	196	195	198	626
O00442	S_000011953	rs11549136	r	g	40	40	40	366
O00442	S_000011954	rs143754484	h	p	52	51	52	366
O00443	S_000012046	rs140312144	n	s	1255	1247	1255	1686
O00743	M_000013536	-	h	y	114	113	114	305
O00743	M_000013536	-	h	y	114	114	114	305
O00746	S_000013579	rs143045783	d	n	154	153	154	187
O00757	S_000013811	rs146159894	y	c	216	216	216	339
O14522	S_000014255	rs144244064	r	c	1384	1384	1385	1441
O14522	S_000014256	rs151076965	r	h	1384	1384	1385	1441
O14732	S_000015419	rs148563375	d	n	101	101	106	288
O14733	S_000015433	rs71791698	k	-	149	149	149	419
O14733	S_000015437	rs35609416	e	d	204	204	205	419
O14734	S_000015459	rs142815229	s	l	254	254	254	319
O14773	U_000015747	rs121908202	s	l	475	475	475	563
O14815	S_000016173	rs144353051	h	r	254	254	254	690
O14818	S_000016233	rs141083196	k	n	61	61	61	248
O15021	S_000017771	rs35384740	d	g	696	696	696	2626
O15033	S_000017877	rs114401289	c	w	790	788	792	823
O15197	M_000019379	-	r	q	679	676	680	1021
O15197	S_000019387	rs140685177	t	m	748	748	751	1021
O15197	S_000019391	rs55804539	r	h	813	813	813	1021
O15204	S_000019447	rs146111288	d	g	362	362	362	470
O15305	S_000020570	rs143903584	g	r	46	45	46	246
O15305	S_000020571	rs138306798	s	l	47	47	47	246
O15357	S_000020942	rs143549399	y	n	661	661	662	1258
O43175	S_000023455	rs147066269	r	c	236	236	236	533
O43187	S_000023583	rs147862277	s	r	217	216	220	625
O43187	S_000023584	rs140518841	v	i	224	224	224	625
O43293	S_000024153	rs142199588	v	l	96	93	96	454
O43293	U_000024155	-	d	n	161	161	161	454
O43426	S_000024939	rs112236895	s	p	304	304	305	1573
O43426	S_000024968	rs114618506	k	r	669	668	669	1573
O43520	U_000025675	-	d	g	454	454	454	1251
O43570	S_000026077	rs143539563	h	d	94	94	94	354
O43570	S_000026079	rs148282808	h	y	145	145	145	354
O43704	S_000026636	rs57806190	h	r	109	109	109	296
O60218	S_000027932	rs138234669	h	r	111	111	112	316
O60218	S_000027932	rs138234669	h	r	111	111	111	316
O60218	S_000027944	rs142388608	r	g	269	269	269	316
O60218	S_000027945	rs146556418	r	h	269	269	269	316
O60229	S_000028103	rs143682793	r	h	2693	2689	2693	2985
O60235	S_000028198	rs115858582	h	y	227	227	227	418
O60825	S_000033531	rs140730046	h	r	257	256	257	505
O60825	S_000033531	rs140730046	h	r	257	257	257	505
O60911	S_000034015	rs71793118	n	-	301	301	301	334
O60942	S_000034202	rs76650234	r	q	299	299	299	597
O75106	S_000035433	rs144802618	d	g	380	380	380	756
O75191	S_000036607	rs147083628	h	r	99	99	99	536
O75191	S_000036608	rs139343226	h	y	99	99	99	536
O75417	S_000038425	rs147281904	t	s	2208	2208	2209	2590
O75417	S_000038426	rs139921151	a	s	2238	2237	2239	2590
O75417	S_000038450	rs3218634	l	f	2538	2538	2540	2590
O75594	S_000040294	rs112534560	h	r	170	170	170	196
O75795	S_000041401	rs145097129	g	d	380	379	380	530
O75891	S_000041979	rs149080804	p	l	107	104	107	902
O75908	S_000042166	rs143922000	h	q	434	434	434	522
O75914	U_000042240	-	t	s	440	436	440	559
O75936	S_000042524	rs137894032	h	q	347	347	347	387
O75951	S_000042565	rs146693110	q	h	76	76	76	148
O76039	S_000043174	rs122460159	a	v	40	40	40	1030
O76039	S_000043177	rs62653623	r	x	59	59	59	1030
O94921	S_000045931	rs144455762	e	k	291	291	294	469
O95154	S_000047239	rs150622134	l	p	287	286	289	331
O95263	S_000048540	rs138419878	p	a	318	317	320	885
O95336	S_000048832	rs146930299	r	c	185	185	185	258
O95340	S_000048876	rs138386772	r	x	551	551	553	614
O95363	S_000049249	rs142436793	q	x	160	160	160	451
O95479	S_000050552	rs148871605	r	c	728	728	728	791
O95848	S_000052400	rs138979378	g	s	106	105	107	222
O95861	S_000052458	rs17856552	a	v	221	218	221	308
O95865	S_000052472	rs34574823	h	-	171	171	171	285
O95900	S_000052636	rs148340452	r	w	96	95	98	331
O95932	S_000052840	rs11478666	h	-	333	333	333	706
O96017	U_000053683	rs28909980	d	n	347	347	347	543
P00338	S_000053895	rs190552648	h	y	193	193	193	332
P00480	S_000055235	rs67468335	c	r	303	303	303	354
P00480	S_000055236	rs72558464	c	y	303	303	303	354
P00492	S_000055370	rs137852487	g	e	70	70	70	218
P00492	S_000055383	rs137852503	g	d	140	138	142	218
P00492	U_000055382	-	d	g	135	134	136	218
P00740	U_000055811	-	s	g	411	411	411	461
P00740	U_000055812	-	s	i	411	411	411	461
P00742	U_000055852	-	d	n	322	322	322	488
P00748	U_000055918	-	d	n	461	461	461	615
P00797	U_000055978	-	d	n	104	104	104	406
P00813	U_000055984	rs121908725	h	d	15	15	15	363
P00918	U_000056090	-	q	p	92	92	92	260
P00918	U_000056091	-	h	y	94	94	94	260
P00973	S_000056168	rs142847241	t	i	69	68	70	400
P00973	S_000056170	rs148499944	d	a	75	75	75	400
P00973	S_000056171	rs142809544	d	e	75	75	75	400
P00973	S_000056184	rs140799151	r	h	201	201	201	400
P01031	S_000056482	rs34362143	a	v	1010	1007	1010	1676
P02766	U_000059816	-	e	g	74	74	74	147
P02766	U_000059817	-	e	k	74	74	74	147
P02766	U_000059864	-	t	n	126	126	126	147
P02766	U_000059877	rs28933981	t	m	139	139	139	147
P03950	S_000060324	rs121909540	k	i	64	64	64	147
P03950	U_000060332	-	h	r	138	138	138	147
P03950	U_000060332	-	h	r	138	138	139	147
P04053	S_000060603	rs139202533	r	c	431	431	431	509
P04053	S_000060604	rs142389547	r	h	431	431	431	509
P04053	S_000060606	rs145011041	t	s	450	448	453	509
P04054	S_000060617	rs148896439	g	d	52	52	52	148
P04054	S_000060621	rs13306723	y	l	74	74	74	148
P04070	U_000060906	-	h	q	253	253	253	461
P04075	S_000060963	rs3134626	k	n	230	230	230	364
P04075	S_000060968	rs111252736	l	v	271	271	273	364
P04180	U_000061225	-	s	n	205	205	205	440
P04424	U_000061627	-	d	n	31	31	31	464
P04424	U_000061638	-	r	q	113	112	114	464
P04424	U_000061649	-	r	w	236	236	236	464
P04746	S_000063297	rs1143395	t	i	178	177	180	511
P04746	S_000063298	rs111228160	t	s	178	177	180	511
P04746	S_000063299	rs1143394	t	s	178	177	180	511
P04746	S_000063303	rs28582814	h	l	216	215	216	511
P05062	S_000063766	rs181247220	d	e	34	34	36	364
P05062	S_000063779	rs190464963	r	c	149	149	149	364
P05062	S_000063799	rs145078268	r	q	304	303	304	364
P05062	U_000063800	-	r	w	304	303	304	364
P05129	S_000064202	rs121918517	s	g	361	357	361	697
P05186	S_000064726	rs121918008	d	v	378	378	379	524
P05186	U_000064675	-	h	r	171	171	171	524
P05186	U_000064676	-	h	y	171	171	171	524
P05186	U_000064681	-	r	w	184	184	184	524
P06132	U_000065127	-	s	f	219	219	219	367
P06133	S_000065164	rs185495830	w	l	223	223	224	528
P06276	U_000065276	-	s	g	226	226	226	602
P06280	U_000065368	-	d	v	170	170	170	429
P06280	U_000065388	-	d	n	231	231	231	429
P06737	S_000065882	rs138888959	n	s	485	485	485	847
P06737	S_000065897	rs113993984	e	k	673	673	673	847
P06737	S_000065898	rs113993986	s	l	675	675	678	847
P06737	S_000065899	rs113993985	s	t	675	675	678	847
P06737	S_000065900	rs113993987	k	t	681	681	681	847
P06744	U_000065932	-	h	r	389	389	389	558
P06858	S_000066033	rs118204064	d	g	183	183	183	475
P06858	S_000066061	rs118204082	c	w	266	265	266	475
P06858	U_000066034	-	d	h	183	183	183	475
P06858	U_000066035	-	d	n	183	183	183	475
P06858	U_000066057	-	c	s	243	243	244	475
P06865	S_000066127	rs121907953	r	c	178	178	178	529
P06865	S_000066128	rs28941770	r	h	178	178	178	529
P06865	U_000066129	rs28941770	r	l	178	178	178	529
P07332	S_000066891	rs61738500	v	a	722	722	725	822
P07332	S_000066892	rs146251439	v	m	724	722	725	822
P07741	S_000067226	rs104894506	d	v	65	65	65	180
P07902	S_000067347	rs111033669	n	s	97	97	98	379
P07902	S_000067349	rs111033670	d	h	98	97	98	379
P07902	S_000067386	rs111033720	g	d	179	179	179	379
P07902	S_000067388	rs111033828	s	a	181	181	181	379
P07902	S_000067394	rs111033725	h	y	186	186	186	379
P07902	S_000067395	rs75391579	q	r	188	188	188	379
P07902	U_000067348	-	d	n	98	97	98	379
P07948	U_000067651	-	d	y	385	385	385	512
P08237	S_000068956	rs150522604	d	y	166	166	166	780
P08243	S_000069020	rs111953545	r	w	49	49	49	561
P08253	S_000069112	rs121912955	e	k	404	403	404	660
P08253	S_000069112	rs121912955	e	k	404	404	404	660
P08397	S_000069264	rs118204105	q	k	34	34	34	361
P08397	S_000069298	rs118204098	r	q	149	149	150	361
P08397	S_000069299	rs118204120	r	x	149	149	150	361
P08397	S_000069306	rs118204096	r	q	173	173	173	361
P08397	U_000069265	-	q	p	34	34	34	361
P08397	U_000069266	-	q	r	34	34	34	361
P08397	U_000069284	-	s	f	96	96	96	361
P08397	U_000069285	-	k	r	98	98	99	361
P08397	U_000069286	-	d	g	99	98	99	361
P08397	U_000069287	-	d	h	99	98	99	361
P08397	U_000069288	-	d	n	99	98	99	361
P08397	U_000069297	-	r	l	149	149	150	361
P08397	U_000069307	-	r	w	173	173	173	361
P08397	U_000069311	rs34413634	r	c	195	195	195	361
P08397	U_000069318	-	q	h	217	217	218	361
P08397	U_000069319	-	q	l	217	217	218	361
P08397	U_000069343	-	c	y	261	261	261	361
P08581	S_000069722	rs121913671	d	n	1228	1226	1230	1390
P08581	S_000069723	rs28932777	d	n	1228	1226	1230	1390
P08581	S_000069724	rs121913246	y	c	1230	1226	1230	1390
P08581	S_000069726	rs121913247	y	h	1230	1226	1230	1390
P08581	S_000069727	rs121913677	k	r	1244	1242	1246	1390
P08581	U_000069700	-	v	i	1092	1092	1092	1390
P08581	U_000069721	-	d	h	1228	1226	1230	1390
P08581	U_000069725	-	y	d	1230	1226	1230	1390
P08631	S_000069922	rs67696011	a	-	417	416	420	526
P08631	S_000069923	rs140392783	a	s	417	416	420	526
P08631	U_000069920	-	d	g	399	399	399	526
P08709	U_000070281	-	d	h	302	302	302	466
P08709	U_000070282	-	d	n	302	302	302	466
P08709	U_000070324	-	s	n	404	404	404	466
P08861	S_000070454	rs149966096	d	h	123	123	123	270
P08922	S_000070724	rs138932075	r	k	2083	2083	2084	2347
P09093	S_000071279	rs11541415	s	f	217	217	217	270
P09417	S_000071586	rs104893866	y	c	150	150	150	244
P09467	S_000071636	rs147392679	m	l	249	249	249	338
P0C0L5	S_000072376	rs2229400	h	d	1125	1125	1125	1744
P0C0L5	S_000072377	rs113822282	h	d	1125	1125	1125	1744
P0C1S8	U_000072485	-	r	h	398	395	398	567
P0C263	S_000072497	rs310453	c	r	72	68	72	348
P0C869	S_000073143	rs150167204	r	w	307	307	307	781
P10153	U_000074044	-	h	n	156	156	156	161
P10253	U_000074147	-	e	k	521	521	521	952
P10745	S_000075057	rs148230448	r	h	86	86	86	1247
P10745	S_000075073	rs139362090	g	c	237	237	237	1247
P10745	S_000075122	rs145728430	h	q	997	997	997	1247
P11182	S_000075807	rs121965002	h	r	452	452	452	482
P11245	S_000075946	rs72466458	c	y	68	68	68	290
P11245	U_000075949	rs4986996	d	n	122	122	122	290
P11310	S_000076203	rs121434279	t	a	193	193	193	421
P11310	S_000076212	rs121434282	r	t	281	281	281	421
P11310	S_000076218	rs148207467	r	x	349	349	349	421
P11498	S_000076682	rs113994146	p	x	285	285	285	1178
P11498	S_000076689	rs137879213	r	c	328	328	328	1178
P11498	S_000076721	rs113994146	s	x	705	705	705	1178
P12081	S_000077434	rs143473232	t	s	132	132	132	509
P12081	S_000077438	rs1131045	q	h	173	173	173	509
P12081	S_000077449	rs144322728	s	n	356	356	356	509
P12955	S_000078894	rs121917721	d	n	276	276	276	493
P13716	S_000080347	rs143028530	r	p	221	221	221	330
P14410	S_000081348	rs150428844	i	t	389	388	389	1827
P14410	S_000081413	rs145246112	r	h	1484	1484	1484	1827
P14550	S_000081565	rs35873680	k	-	263	261	264	325
P14550	S_000081567	rs148412869	r	q	269	269	269	325
P14616	S_000081676	rs142758140	n	s	1198	1198	1198	1297
P15085	S_000082330	rs184981267	r	c	237	237	237	419
P15085	S_000082336	rs148329227	e	k	380	380	380	419
P15169	S_000082560	rs145570367	r	l	161	160	161	458
P15735	S_000083317	rs34885557	l	-	109	107	110	406
P15735	S_000083321	rs146036666	d	v	153	153	153	406
P15735	S_000083327	rs137853588	g	e	189	187	192	406
P15735	S_000083327	rs137853588	g	e	189	189	192	406
P15735	U_000083322	-	e	k	157	157	158	406
P16233	S_000084275	rs112909524	d	n	193	193	193	465
P16442	M_000084634	-	a	d	121	121	123	354
P16442	S_000084635	rs56265980	f	-	121	121	123	354
P16442	S_000084636	rs55716052	a	-	122	121	123	354
P16442	S_000084637	rs55776531	a	-	122	121	123	354
P16442	S_000084638	rs55716052	a	g	122	121	123	354
P16442	S_000084639	rs56352965	a	t	122	121	123	354
P16442	S_000084671	rs56287010	h	q	233	233	236	354
P16442	S_000084672	rs55722397	p	a	234	233	236	354
P16442	S_000084674	rs8176743	g	c	235	233	236	354
P16442	U_000084673	rs8176743	g	s	235	233	236	354
P16444	U_000084743	-	r	h	246	246	246	411
P16499	S_000084964	rs11392213	h	s	559	559	559	860
P16662	U_000085156	rs35590824	n	s	378	378	379	529
P17405	U_000086339	-	d	a	278	278	278	629
P17405	U_000086351	-	h	y	319	318	319	629
P17948	S_000086982	rs79879948	v	g	860	859	861	1338
P17948	S_000086983	rs78147150	k	e	861	859	861	1338
P17948	U_000086994	-	l	v	1061	1058	1062	1338
P19784	S_000088453	rs113595783	r	w	48	46	50	350
P19801	S_000088473	rs191291587	d	n	373	373	373	751
P19961	S_000088692	rs139026811	v	i	113	113	113	511
P20142	S_000088990	rs149712870	s	f	131	131	141	388
P20142	S_000088991	rs139553524	s	c	136	131	141	388
P20142	S_000088992	rs146003555	s	t	136	131	141	388
P20142	S_000088993	rs142621160	t	a	140	131	141	388
P20142	S_000088994	rs139462070	g	s	141	131	141	388
P20618	S_000089456	rs10334	g	v	218	217	218	241
P20794	S_000089735	rs138795058	y	c	159	159	162	623
P20794	S_000089736	rs145065729	t	s	162	159	162	623
P20794	U_000089728	-	g	s	13	10	13	623
P20794	U_000089732	-	n	h	130	129	130	623
P20807	U_000089792	-	h	q	334	334	334	821
P20933	U_000091227	-	t	i	257	257	257	346
P21709	U_000092192	-	e	k	703	702	703	976
P21802	S_000092430	rs121918506	e	a	565	564	568	821
P21802	S_000092437	rs138631412	d	n	644	644	644	821
P21802	S_000092441	rs113014479	r	w	664	662	666	821
P21802	U_000092429	-	e	g	565	564	568	821
P21802	U_000092440	-	g	e	663	662	666	821
P22033	S_000092949	rs121918257	r	c	108	108	108	750
P22033	U_000092950	-	r	g	108	108	108	750
P22033	U_000092951	-	r	h	108	108	108	750
P22033	U_000092971	-	r	q	228	227	228	750
P22033	U_000092976	-	h	y	265	265	265	750
P22033	U_000092983	-	s	f	306	306	306	750
P22033	U_000092993	-	h	y	350	350	350	750
P22033	U_000093001	-	q	h	383	383	383	750
P22033	U_000093002	-	q	p	383	383	383	750
P22309	S_000093562	rs72551339	h	d	39	38	39	533
P22309	U_000093608	-	h	r	376	376	377	533
P22309	U_000093609	-	g	v	377	376	377	533
P22310	S_000093679	rs68014726	f	-	207	206	207	534
P22413	S_000093771	rs147346173	h	r	777	777	777	925
P22607	M_000094037	-	d	g	617	617	617	806
P22612	S_000094078	rs140133619	y	x	240	240	242	351
P22830	S_000094542	rs141118057	d	g	383	383	383	423
P23109	S_000094734	rs148795776	h	q	305	305	305	747
P23276	S_000095002	rs140245668	i	v	578	578	578	732
P23276	S_000095016	rs147464117	y	c	677	677	678	732
P23468	S_000095462	rs147553155	h	q	1843	1843	1844	1912
P23946	U_000096319	rs5247	h	r	66	66	66	247
P24723	U_000097040	rs11846991	d	y	497	496	497	683
P24855	S_000097286	rs150621329	r	q	133	133	133	282
P24855	S_000097293	rs146238243	p	l	159	159	159	282
P24855	S_000097299	rs142644209	d	h	190	190	190	282
P24855	S_000097300	rs146236198	n	i	192	192	192	282
P24941	U_000097367	rs11554376	v	l	18	18	18	298
P25092	M_000097774	-	t	a	618	618	619	1073
P25789	S_000098268	rs149336836	r	c	50	50	50	261
P26045	M_000098570	-	d	e	811	811	811	913
P26439	U_000098811	-	n	s	100	100	100	372
P27448	S_000099294	rs1136077	e	k	139	139	139	753
P28827	S_000100749	rs140538440	d	a	1063	1063	1063	1452
P29120	S_000101122	rs137852822	e	x	250	250	250	753
P29597	S_000101893	rs34669146	v	l	981	978	981	1187
P29597	U_000101890	rs35018800	a	v	928	928	928	1187
P30043	S_000102097	rs149698066	s	l	111	111	111	206
P30793	S_000103480	rs104894440	h	p	144	143	144	250
P30793	S_000103500	rs41298440	r	x	216	216	216	250
P30793	U_000103478	-	c	r	141	141	141	250
P30793	U_000103479	-	c	w	141	141	141	250
P30793	U_000103482	-	l	r	163	163	163	250
P31327	S_000104234	rs142316402	e	d	379	379	379	1500
P32298	S_000105274	rs146213627	k	r	216	216	216	578
P32298	S_000105280	rs139428941	n	t	317	316	317	578
P32320	S_000105349	rs139263960	p	s	98	98	99	146
P34913	S_000106727	rs180851343	d	y	335	335	335	555
P34949	U_000106854	rs28928906	r	h	295	295	295	423
P35125	S_000107083	rs143770819	n	i	536	536	536	1406
P35475	U_000107945	-	e	k	182	182	182	653
P35504	S_000108481	rs72551335	f	-	207	206	207	534
P35575	U_000109803	-	h	l	119	119	119	357
P35590	S_000109923	rs144134618	r	c	1014	1012	1016	1138
P35590	S_000109924	rs146431314	r	h	1014	1012	1016	1138
P35913	S_000110932	rs121918581	h	y	557	557	557	854
P35914	S_000110954	rs121964997	r	q	41	41	42	325
P35914	U_000110955	-	d	e	42	41	42	325
P35914	U_000110956	-	d	g	42	41	42	325
P35914	U_000110957	-	d	h	42	41	42	325
P35914	U_000110962	-	s	r	75	75	75	325
P35914	U_000110980	-	h	r	233	233	233	325
P36222	S_000111066	rs149440066	m	v	204	204	204	383
P36222	S_000111067	rs139024042	y	h	206	206	207	383
P36222	S_000111068	rs141218577	d	h	207	206	207	383
P36222	S_000111069	rs193291700	w	c	212	212	212	383
P36537	S_000111213	rs111420468	s	t	310	310	310	528
P36639	S_000111342	rs151171390	f	l	113	113	113	197
P36639	S_000111347	rs115556911	e	k	141	140	141	197
P36639	U_000111345	rs4866	v	m	124	124	124	197
P36871	M_000111448	-	r	q	503	503	503	562
P36873	S_000111459	rs28702860	d	n	197	195	197	323
P36896	S_000111513	rs147932328	a	ag	232	232	232	505
P36896	S_000111516	rs77643569	s	f	282	282	285	505
P36897	S_000111541	rs113911127	k	e	337	337	338	503
P36897	U_000111533	-	k	e	232	232	232	503
P36897	U_000111543	-	d	g	351	351	351	503
P36897	U_000111544	-	t	i	375	374	377	503
P37023	U_000111713	rs28936687	g	d	211	208	212	503
P37023	U_000111718	-	k	r	229	229	229	503
P37023	U_000111730	-	l	p	337	337	337	503
P37023	U_000111734	-	r	q	374	371	374	503
P37023	U_000111735	rs28936401	r	w	374	371	374	503
P37268	S_000111988	rs76858827	y	s	171	171	171	417
P40313	S_000114198	rs184748865	h	y	75	75	75	264
P40818	S_000115016	rs111576653	h	r	1067	1067	1067	1118
P42330	S_000116360	rs140580498	q	x	190	190	190	323
P42330	S_000116365	rs140613308	r	c	276	276	276	323
P42357	S_000116605	rs137949606	g	s	165	164	166	657
P42892	S_000117253	rs142918103	r	w	738	738	738	770
P43251	S_000117816	rs144575084	a	s	271	271	271	543
P43405	S_000118227	rs67128367	n	-	381	377	381	635
P43405	S_000118228	rs79190821	k	e	402	402	402	635
P45381	S_000118692	rs104894551	e	g	24	24	24	313
P45381	S_000118698	rs104894553	r	h	71	70	71	313
P45381	U_000118691	-	h	p	21	21	21	313
P45381	U_000118713	-	r	c	168	168	168	313
P45381	U_000118714	-	r	h	168	168	168	313
P45877	S_000118778	rs149700756	r	c	89	89	89	212
P45877	S_000118780	rs74557853	n	k	136	135	136	212
P45877	S_000118783	rs45560036	h	l	160	160	160	212
P45984	M_000118859	-	g	r	35	32	36	424
P45984	S_000118858	rs116080193	i	v	32	32	36	424
P48052	S_000120667	rs144237288	r	w	237	237	237	419
P48448	S_000121259	rs149584817	g	s	160	160	160	385
P48448	S_000121260	rs113469233	c	x	163	163	163	385
P48449	S_000121309	rs143911342	w	c	196	196	196	732
P48449	S_000121323	rs139587765	p	l	337	337	338	732
P48454	S_000121351	rs142268010	r	q	250	250	250	512
P48637	S_000121830	rs28936396	r	c	125	125	125	474
P49184	S_000122496	rs144878211	a	t	32	32	32	302
P49184	S_000122503	rs5987256	d	a	227	226	227	302
P49184	S_000122503	rs5987256	d	a	227	227	227	302
P49247	S_000122670	rs11549730	d	y	160	160	161	311
P49336	S_000122931	rs67269290	d	-	103	103	103	464
P49441	S_000123065	rs150587539	t	i	158	153	158	399
P49761	S_000123863	rs147812882	l	v	310	310	314	638
P49761	U_000123866	-	r	c	486	484	487	638
P49841	S_000125248	rs184532476	v	i	70	70	70	420
P49863	M_000125324	-	s	t	214	214	214	264
P49917	S_000125479	rs104894421	r	h	278	276	278	911
P49917	S_000125485	rs143618179	m	l	430	430	430	911
P49917	S_000125486	rs138156481	k	q	449	449	449	911
P51124	S_000126946	rs143418661	d	e	111	111	111	257
P51451	S_000127298	rs140714954	m	t	315	312	315	505
P51451	S_000127306	rs139923395	d	n	378	378	378	505
P51659	S_000128342	rs191468413	d	n	510	509	510	736
P51659	S_000128342	rs191468413	d	n	510	510	510	736
P51817	S_000129523	rs146239086	m	v	126	126	127	358
P51817	S_000129524	rs145956134	r	h	139	139	139	358
P51841	S_000129711	rs149400167	l	q	710	708	711	1108
P51841	U_000129708	rs35474112	v	l	677	677	677	1108
P51956	S_000129974	rs116455578	s	f	14	10	14	506
P52895	S_000131171	rs149358453	t	i	23	22	24	323
P53609	S_000131591	rs145443352	c	s	225	225	225	377
P53634	S_000131641	rs104894207	q	l	252	252	252	463
P53634	S_000131665	rs151269219	h	r	405	405	405	463
P53634	U_000131664	-	h	n	405	405	405	463
P53667	U_000131702	rs55679316	r	q	422	422	422	647
P54098	S_000132038	rs121918053	r	w	853	853	853	1239
P54098	U_000132050	-	r	h	943	943	943	1239
P54098	U_000132073	-	h	r	1134	1133	1135	1239
P54315	S_000132875	rs151014655	c	y	255	255	256	467
P54317	S_000132902	rs184400248	h	y	282	282	282	469
P54760	S_000133218	rs58976385	e	k	694	693	694	987
P54760	S_000133219	rs144756820	m	i	696	696	696	987
P54829	S_000133526	rs141565139	d	n	461	461	461	565
P55211	S_000134406	rs146054764	h	p	237	237	237	416
P56545	S_000135827	rs113189640	h	l	321	321	321	445
P56937	S_000136197	rs142760869	y	h	193	193	193	341
P57058	S_000136418	rs75293794	s	r	226	225	228	714
P60153	S_000138948	rs138769265	l	p	70	70	70	205
P60484	U_000139410	-	c	r	124	124	124	403
P60484	U_000139411	-	c	s	124	124	124	403
P60510	S_000139529	rs71803986	r	-	265	264	266	307
P67775	S_000140691	rs148071386	r	x	214	213	215	309
P78368	S_000142154	rs55754218	r	c	217	214	217	415
P78417	U_000142498	rs45529437	c	y	32	32	32	241
P78549	S_000143088	rs147787084	k	q	220	220	220	312
P78549	U_000143090	rs3087468	d	y	239	239	239	312
P81133	S_000143544	rs138546433	i	t	128	127	130	766
Q01968	U_000147962	rs137853833	n	h	354	354	355	901
Q01968	U_000147968	rs137853848	h	y	375	375	375	901
Q01968	U_000147972	rs137853856	n	d	424	424	424	901
Q01968	U_000147981	rs137853846	r	w	493	493	493	901
Q01968	U_000147984	rs137853842	d	h	499	499	499	901
Q01968	U_000147991	rs137853261	h	q	524	523	524	901
Q01968	U_000147992	rs137853852	h	r	524	523	524	901
Q02127	U_000148276	-	t	i	284	282	284	395
Q02779	S_000149061	rs143046006	v	l	106	104	108	954
Q02779	S_000149066	rs149643657	a	v	181	180	181	954
Q02779	U_000149062	-	g	e	107	104	108	954
Q02809	S_000149153	rs187909486	r	h	718	718	718	727
Q02846	S_000149252	rs147166962	r	q	666	666	666	1103
Q02846	S_000149259	rs142997995	e	k	704	703	706	1103
Q04656	U_000150786	-	d	g	1044	1044	1044	1500
Q04760	S_000151109	rs143771246	q	x	34	34	34	184
Q04760	S_000151110	rs139437714	r	x	38	38	38	184
Q04828	S_000151203	rs146462860	s	t	221	216	221	323
Q04828	S_000151204	rs140800505	s	y	221	216	221	323
Q04828	S_000151210	rs142200840	n	k	280	279	280	323
Q04912	S_000151374	rs144565670	p	l	1250	1246	1250	1400
Q06187	U_000152142	-	d	g	521	521	521	659
Q06187	U_000152143	-	d	h	521	521	521	659
Q06187	U_000152144	-	d	n	521	521	521	659
Q06418	S_000152509	rs76662072	k	e	550	550	550	890
Q07960	S_000154578	rs182312996	r	q	282	282	282	439
Q09013	S_000155968	rs146376068	y	c	151	151	151	629
Q0P6H9	S_000156587	rs146135914	h	r	259	259	259	643
Q12852	S_000158354	rs34225797	d	g	236	236	236	859
Q13164	S_000161278	rs138627525	q	x	146	145	146	816
Q13231	S_000161625	rs183706407	y	s	141	140	141	466
Q13231	S_000161643	rs150192398	w	rdwagpwsw	358	358	358	466
Q13303	S_000162058	rs71629766	n	t	333	332	333	367
Q13332	S_000162590	rs145958658	t	a	1887	1886	1887	1948
Q13508	S_000164316	rs143225927	e	d	229	229	229	389
Q13822	S_000166351	rs138866490	s	f	677	677	678	863
Q13907	S_000166478	rs78687080	h	n	88	88	88	227
Q13907	S_000166480	rs112339683	e	g	146	146	146	227
Q13976	S_000166777	rs78669561	d	a	484	484	484	671
Q13976	S_000166778	rs74484055	d	e	484	484	484	671
Q14164	S_000168172	rs148447078	a	r	19	15	19	716
Q14168	S_000168236	rs182947184	r	w	387	387	387	576
Q14249	S_000168899	rs145739062	r	h	184	184	184	297
Q14410	S_000169360	rs114287210	y	c	279	279	281	553
Q14410	S_000169362	rs149474069	r	h	330	329	330	553
Q14410	S_000169368	rs142708317	g	r	426	426	428	553
Q14410	S_000169369	rs113085945	n	s	431	431	431	553
Q14554	S_000170197	rs113546259	c	r	182	182	182	519
Q15067	S_000174556	rs192681738	m	t	106	106	106	660
Q15067	S_000174562	rs149966418	p	a	177	176	178	660
Q15067	S_000174563	rs118204091	g	c	178	176	178	660
Q15124	S_000174840	rs142494212	r	w	508	508	508	567
Q15131	U_000174893	rs56340740	n	s	168	167	168	360
Q15375	M_000175938	-	i	f	639	639	639	998
Q15386	S_000175988	rs77608824	l	p	1045	1045	1046	1083
Q15746	S_000178076	rs35722767	e	g	1545	1545	1545	1914
Q15777	U_000178326	rs11556749	h	r	67	67	67	294
Q15782	S_000178347	rs144428915	w	r	218	218	218	390
Q15831	U_000178575	-	d	y	176	176	176	433
Q16288	M_000179665	-	r	q	731	729	733	839
Q16288	M_000179666	-	k	t	732	729	733	839
Q16555	S_000180337	rs144132241	a	g	332	332	332	572
Q16671	S_000181223	rs145761355	a	v	168	168	168	573
Q16671	S_000181229	rs142124054	g	r	220	220	220	573
Q16671	S_000181230	rs142231712	a	t	228	228	228	573
Q16671	S_000181231	rs116317145	p	l	234	234	234	573
Q16671	S_000181233	rs146554515	e	k	248	248	251	573
Q16671	S_000181240	rs144262887	d	q	333	333	333	573
Q16671	U_000181234	-	h	q	282	279	282	573
Q16690	S_000181400	rs147368172	d	a	232	232	232	384
Q16769	S_000181690	rs138428224	w	x	207	207	207	361
Q16769	S_000181693	rs139230874	f	v	325	325	325	361
Q16828	S_000182358	rs61734373	s	a	300	299	300	381
Q16829	S_000182368	rs2164559	g	s	334	334	334	419
Q16873	S_000182653	rs13162195	r	k	104	104	104	150
Q17RS7	S_000183158	rs139099020	d	y	157	157	157	908
Q32MK0	S_000187216	rs143794902	r	g	525	521	525	819
Q3KRB8	S_000188213	rs143705474	r	w	87	87	87	267
Q3SY69	S_000189000	rs149872895	y	x	127	126	129	923
Q495T6	S_000190139	rs142343927	h	r	613	613	614	779
Q495T6	S_000190149	rs141794028	h	y	741	741	741	779
Q4J6C6	S_000191597	rs191681889	d	n	645	645	645	727
Q4JDL3	S_000191613	rs111986834	c	x	353	352	353	420
Q4JDL3	S_000191613	rs111986834	c	x	353	353	353	420
Q4KWH8	S_000191844	rs138538638	e	k	393	393	393	1693
Q4VNC1	S_000192416	rs142255666	d	v	486	486	486	1196
Q53HV7	S_000194208	rs186896912	f	s	98	98	98	270
Q53RT3	S_000194407	rs147879189	v	l	243	243	246	343
Q53RT3	S_000194409	rs111819900	k	r	252	250	253	343
Q56UN5	S_000195021	rs143823503	l	v	1067	1067	1071	1328
Q59H18	S_000195494	rs147435094	i	v	542	539	542	835
Q59H18	U_000195497	-	r	g	629	628	629	835
Q5GAN4	S_000196595	rs117757779	v	g	67	67	67	147
Q5K4E3	S_000199557	rs60815794	s	f	243	243	243	855
Q5K4E3	S_000199568	rs141721966	s	l	510	510	510	855
Q5MY95	S_000200141	rs145935333	e	k	168	168	168	495
Q5S007	U_000200808	rs35870237	i	t	2020	2020	2020	2527
Q5T2R2	S_000203429	rs116424900	k	e	197	186	200	415
Q5T2R2	S_000203438	rs119463988	d	e	308	307	308	415
Q5T447	S_000203756	rs79038092	s	p	824	821	825	861
Q5TH69	S_000207167	rs145180404	s	p	691	687	694	2177
Q5TH69	U_000207166	rs7764091	s	a	689	687	694	2177
Q5VTY9	S_000209644	rs191150462	h	y	379	379	379	493
Q5VYS8	S_000212052	rs143742419	v	a	395	395	395	1495
Q5VZ03	S_000212166	rs75434235	c	g	38	38	38	156
Q63HM9	S_000213574	rs182360912	r	q	98	98	98	321
Q66K79	S_000214200	rs141998267	g	r	381	380	381	652
Q66K79	S_000214201	rs149559689	s	f	387	387	387	652
Q66K79	S_000214202	rs144181545	d	h	391	391	391	652
Q68J44	S_000216632	rs147120554	g	v	150	150	150	220
Q68J44	S_000216635	rs148261941	r	w	153	153	154	220
Q69YN2	S_000216722	rs35110640	k	r	131	131	132	538
Q69YN2	S_000216723	rs142346013	d	v	132	131	132	538
Q6B8I1	S_000217251	rs140630872	d	n	97	97	97	188
Q6B8I1	S_000217257	rs151051282	r	c	135	135	136	188
Q6DT37	S_000217740	rs142811739	t	m	274	274	274	1551
Q6HA08	S_000218501	rs147042054	h	r	182	182	183	431
Q6IA69	S_000218594	rs144139747	a	t	573	568	575	706
Q6IA69	U_000218595	rs35007971	m	i	591	584	591	706
Q6JQN1	M_000220182	-	g	s	762	762	762	1059
Q6JQN1	S_000220208	rs142030532	d	n	1040	1038	1040	1059
Q6JQN1	U_000220161	rs36046440	d	n	463	463	463	1059
Q6MZZ7	U_000220785	rs17010210	h	y	249	249	249	669
Q6NUS8	S_000222118	rs186655397	q	r	214	213	214	523
Q6P087	S_000222763	rs149627688	r	q	132	132	135	351
Q6P093	S_000222788	rs34754709	h	d	111	111	111	401
Q6P1J6	S_000222997	rs142972476	d	v	295	295	295	1458
Q6P2M8	S_000223779	rs146604878	l	v	21	21	25	343
Q6P3R8	S_000223919	rs139436428	y	d	169	166	169	708
Q6PI48	S_000225950	rs149035108	r	x	266	266	266	645
Q6PK18	S_000226815	rs140632101	r	c	298	298	298	319
Q6SA08	S_000227793	rs146066616	s	f	35	31	35	328
Q6SA08	S_000227797	rs139346717	e	g	103	102	105	328
Q6SA08	S_000227800	rs141999894	n	h	153	152	153	328
Q6SA08	S_000227806	rs80170378	a	s	203	200	203	328
Q6SA08	U_000227792	rs36036137	h	y	33	31	35	328
Q6UB28	S_000228329	rs141907264	h	r	161	161	161	335
Q6UB28	S_000228332	rs143400777	d	g	178	178	178	335
Q6UWB4	S_000229063	rs149161264	d	n	156	156	156	352
Q6UWQ5	S_000229561	rs146364281	a	t	81	81	81	148
Q6UWY2	S_000229890	rs144141760	d	n	122	122	122	283
Q6UXT9	S_000231185	rs149312685	d	g	360	360	360	468
Q6VAB6	M_000232123	-	s	r	676	672	676	950
Q6VAB6	U_000232122	-	r	s	676	672	676	950
Q6WRX3	S_000232967	rs80011901	t	p	401	398	401	759
Q6XUX3	S_000233226	rs150778354	r	w	736	734	737	929
Q6XUX3	S_000233227	rs114762711	r	w	739	739	739	929
Q6XUX3	S_000233229	rs34474155	k	-	781	781	782	929
Q6ZN16	S_000234644	rs150554416	t	p	662	658	662	1313
Q6ZN16	S_000234648	rs146183359	v	f	710	710	710	1313
Q6ZN16	S_000234649	rs138497684	v	l	729	726	729	1313
Q6ZWH5	U_000239742	rs55833401	n	s	659	659	660	1172
Q6ZWK6	S_000239840	rs145412545	d	g	293	293	293	438
Q70CQ3	S_000240208	rs182973197	n	y	72	72	72	517
Q76LX8	U_000241685	-	h	q	234	234	234	1427
Q76MJ5	S_000241890	rs145599732	g	r	527	526	530	926
Q76MJ5	S_000241891	rs139607989	r	h	528	526	530	926
Q76MJ5	S_000241893	rs145266171	a	v	546	546	546	926
Q76N89	S_000241995	rs76196235	f	s	1575	1572	1576	1606
Q7L211	S_000242507	rs1055859	h	p	298	298	298	337
Q7L3T8	S_000242680	rs149226469	g	s	341	339	341	475
Q7L3T8	S_000242681	rs143210581	r	w	346	346	346	475
Q7L5Y1	S_000243050	rs139944321	h	r	355	355	355	443
Q7L9B9	S_000243337	rs140250564	l	f	303	303	304	569
Q7RTV5	S_000244105	rs142695697	c	y	71	71	71	226
Q7Z4W2	S_000248227	rs138140645	g	s	56	56	56	148
Q7Z4W2	S_000248228	rs146282381	t	k	63	63	63	148
Q7Z4W2	S_000248229	rs186672041	d	n	71	71	71	148
Q7Z4W2	S_000248231	rs150085281	a	v	81	81	81	148
Q7Z5H3	S_000248580	rs144706855	r	c	195	195	195	698
Q7Z7A4	S_000250253	rs149655357	y	c	210	210	210	578
Q86UX6	S_000254432	rs151223578	k	r	254	250	255	486
Q86V88	S_000254836	rs144791768	d	g	11	11	11	176
Q86V88	S_000254836	rs144791768	d	g	11	11	13	176
Q86V88	S_000254837	rs140990274	d	n	13	11	13	176
Q86V88	S_000254837	rs140990274	d	n	13	13	13	176
Q86X67	U_000257613	rs17658872	m	v	273	273	273	352
Q86XE5	S_000257874	rs189919790	v	i	239	239	239	327
Q86XP0	S_000258210	rs56985825	r	w	333	333	333	818
Q86XW9	S_000258616	rs80092642	r	s	252	252	252	330
Q86Y07	S_000258810	rs144870539	i	t	35	35	39	508
Q86Y07	S_000258825	rs144394613	i	t	214	212	215	508
Q86YJ6	S_000259713	rs149024211	k	n	113	113	113	484
Q8IUX4	S_000261896	rs150859946	s	f	60	60	60	373
Q8IV08	S_000262173	rs141754867	n	s	218	218	218	490
Q8IV48	S_000262468	rs35398065	s	f	232	230	234	349
Q8IV48	S_000262469	rs141237678	d	v	234	230	234	349
Q8IV48	S_000262469	rs141237678	d	v	234	234	234	349
Q8IV63	S_000262544	rs149414623	s	r	261	259	262	474
Q8IVS2	S_000264017	rs138625263	s	t	153	153	153	390
Q8IW92	S_000264490	rs146193618	e	q	201	201	201	636
Q8IWB6	S_000264738	rs56225478	y	c	380	380	381	1497
Q8IWB6	S_000264739	rs116788616	n	h	394	394	394	1497
Q8IWW8	S_000265910	rs142885020	i	n	209	208	209	467
Q8IWW8	U_000265912	-	d	v	242	242	242	467
Q8IWX5	S_000265939	rs140192517	h	r	213	213	213	399
Q8IWX5	S_000265941	rs142560442	d	n	217	217	217	399
Q8IXA5	S_000266704	rs11369381	d	g	131	131	131	215
Q8IXA5	S_000266707	rs142634426	r	w	149	149	149	215
Q8IXB1	S_000266736	rs151108303	c	s	483	483	483	793
Q8IXY8	S_000267661	rs143614248	r	q	200	200	200	311
Q8IY84	S_000268376	rs141294534	y	c	152	150	153	436
Q8IYU2	S_000270290	rs146207667	p	s	871	870	871	909
Q8IZ73	S_000271043	rs140454770	r	w	272	271	274	545
Q8IZE3	S_000271354	rs139928689	v	g	85	82	85	742
Q8IZL9	S_000272205	rs143756400	m	v	84	81	84	346
Q8IZL9	S_000272215	rs150335552	a	v	165	163	166	346
Q8IZL9	S_000272215	rs150335552	a	v	165	165	165	346
Q8N1Q1	U_000275309	rs4740046	n	s	68	68	68	262
Q8N2A8	S_000275762	rs61738638	n	k	173	173	173	252
Q8N2I9	S_000276067	rs144379015	l	r	144	141	144	435
Q8N427	S_000278001	rs144970701	y	c	201	201	201	588
Q8N427	S_000278017	rs140425669	c	g	418	418	418	588
Q8N427	S_000278020	rs113136095	y	h	432	432	432	588
Q8N427	S_000278028	rs145721687	r	x	553	553	553	588
Q8N427	S_000278029	rs138317061	n	k	563	563	563	588
Q8N436	S_000278155	rs62640897	n	s	454	453	454	756
Q8N5D6	S_000279776	rs35898523	y	x	121	121	121	347
Q8N5I4	S_000279939	rs150374082	a	t	189	189	189	330
Q8N752	S_000281904	rs139953443	l	v	92	90	93	337
Q8N752	S_000281905	rs142352658	l	p	93	90	93	337
Q8N752	S_000281910	rs77843157	r	g	186	183	186	337
Q8N8Q3	S_000283610	rs192388023	l	r	96	93	96	282
Q8N9H8	S_000284434	rs192329223	d	v	468	466	468	876
Q8N9H8	S_000284434	rs192329223	d	v	468	468	468	876
Q8N9H8	S_000284441	rs111550666	d	g	555	555	555	876
Q8NAG6	S_000285773	rs77683348	r	q	494	494	494	615
Q8NAG6	S_000285774	rs149727291	r	w	494	494	494	615
Q8NB16	S_000286124	rs140693425	d	e	369	369	372	471
Q8NBV4	S_000287183	rs143793064	h	r	235	235	235	271
Q8NEB5	S_000290279	rs34418062	r	h	202	202	202	264
Q8NER5	S_000291178	rs78996575	k	e	222	222	222	493
Q8NFD2	S_000292598	rs141919233	l	r	166	166	166	765
Q8NG66	S_000294993	rs140058289	v	l	43	43	43	645
Q8NG66	U_000294996	-	t	m	108	108	111	645
Q8NHP7	S_000301841	rs189765155	d	y	159	158	159	514
Q8NHP7	S_000301843	rs138628477	t	a	203	203	204	514
Q8TAS1	S_000303768	rs187418745	v	l	37	37	37	419
Q8TAS1	S_000303773	rs111548172	k	e	160	160	160	419
Q8TDQ7	U_000308708	rs17851302	p	s	182	180	182	276
Q8TET4	S_000311695	rs139393186	r	c	571	571	571	914
Q8TF42	M_000312540	-	r	c	473	473	473	649
Q8TF62	S_000312725	rs115015219	d	n	392	392	392	1192
Q8TF76	U_000313067	rs56224301	g	s	283	283	283	798
Q8WTP8	S_000313089	rs148606540	r	c	157	157	157	325
Q8WTP8	S_000313093	rs141066595	a	t	194	193	194	325
Q8WTQ7	S_000313179	rs142856695	r	-	350	350	355	553
Q8WUX2	S_000314455	rs147424840	l	p	9	8	9	184
Q8WUX2	U_000314462	rs17851583	r	g	82	82	83	184
Q8WVN8	S_000315203	rs148920865	c	g	304	304	304	375
Q8WXQ8	S_000318860	rs145823684	r	w	254	254	254	436
Q8WXQ8	S_000318874	rs142686907	g	r	397	397	397	436
Q92484	S_000321182	rs140935022	h	l	47	47	47	453
Q92506	S_000321378	rs111231091	n	s	127	127	127	261
Q92560	M_000322081	-	h	q	169	169	169	729
Q92560	U_000322079	-	c	w	91	91	91	729
Q92772	S_000323989	rs181495836	r	x	50	50	50	493
Q92772	S_000323993	rs143948380	k	q	128	128	128	493
Q92874	S_000325226	rs113436938	d	n	287	287	288	299
Q92947	S_000325949	rs147611168	e	k	414	414	414	438
Q969P6	S_000327874	rs147138022	k	r	423	423	423	601
Q96A70	S_000329127	rs137967259	g	e	277	275	278	460
Q96A70	S_000329128	rs147517718	r	c	278	275	278	460
Q96A70	S_000329134	rs147975325	v	f	361	361	361	460
Q96AD5	S_000329381	rs121908832	d	g	166	166	166	504
Q96BW5	S_000330824	rs139236620	h	q	28	28	28	349
Q96C11	S_000331210	rs147926450	t	m	295	293	295	551
Q96C11	S_000331216	rs113455937	i	v	362	362	362	551
Q96C23	S_000331255	rs115413295	r	x	82	82	82	342
Q96C45	U_000331346	rs34538622	v	a	18	18	18	1275
Q96C45	U_000331347	rs2272007	k	r	39	39	39	1275
Q96C45	U_000331350	rs35833603	n	k	139	139	139	1275
Q96CM3	S_000331749	rs142091462	r	w	151	150	153	377
Q96DP5	S_000332756	rs188718836	f	i	58	58	59	389
Q96DP5	S_000332759	rs183829490	i	s	177	177	178	389
Q96EN8	S_000334144	rs148137052	k	e	264	264	264	888
Q96FI4	S_000335109	rs79039072	r	q	339	339	339	390
Q96G46	S_000335739	rs111529816	r	c	437	437	437	650
Q96G46	S_000335740	rs192808016	h	p	465	464	465	650
Q96G46	S_000335740	rs192808016	h	p	465	465	465	650
Q96G46	S_000335750	rs144091319	r	c	521	521	521	650
Q96GD0	S_000335960	rs113909292	c	x	26	25	27	296
Q96GM1	U_000336125	-	t	m	155	155	155	343
Q96GX9	S_000336517	rs148981873	g	r	47	47	47	242
Q96J02	S_000338239	rs7268389	d	v	656	656	656	903
Q96JD6	S_000338984	rs61745201	d	h	35	35	35	320
Q96JD6	S_000338992	rs61739957	n	d	171	170	171	320
Q96JD6	S_000339002	rs141274888	e	q	276	276	277	320
Q96KN2	S_000341035	rs146707393	d	n	165	165	165	507
Q96KR4	S_000341320	rs71910900	e	-	273	273	273	655
Q96KX0	S_000341536	rs184919491	r	h	79	79	79	146
Q96L34	S_000341682	rs57927646	k	e	88	88	88	752
Q96LD8	S_000342840	rs146739194	h	y	102	102	102	212
Q96MK3	S_000344760	rs34017561	r	q	411	407	415	541
Q96NX5	S_000347118	rs147371769	e	k	147	147	148	476
Q96PF2	S_000348541	rs146971432	g	s	21	18	22	358
Q96PN8	U_000348896	rs35508255	i	v	71	71	71	268
Q96PU5	S_000349219	rs71767736	c	-	942	940	944	975
Q96PU5	S_000349219	rs71767736	c	-	942	942	942	975
Q96PY6	U_000349536	rs34214559	i	f	10	10	14	1258
Q96Q40	S_000349962	rs66775758	t	-	262	259	262	435
Q96QB1	S_000350168	rs1127608	r	k	1114	1114	1114	1528
Q96QS6	U_000350627	rs56407605	g	d	72	69	73	385
Q96QS6	U_000350645	rs34457516	t	a	225	222	227	385
Q96RR4	S_000352512	rs149707360	v	m	348	347	352	588
Q96RU8	S_000352773	rs144721529	r	s	209	209	210	372
Q96S38	S_000353552	rs116671995	a	v	407	404	407	1066
Q96S44	S_000353617	rs112762349	q	p	41	41	43	253
Q96S44	S_000353619	rs45570735	m	v	113	113	116	253
Q96S44	S_000353625	rs138867729	l	f	169	169	169	253
Q96S44	U_000353620	rs34983477	r	q	123	123	123	253
Q96SL4	S_000354226	rs183763373	c	x	57	57	57	187
Q96SM3	S_000354265	rs144712965	e	k	363	363	363	734
Q96SM3	S_000354273	rs191472527	g	r	565	565	565	734
Q96T52	S_000354765	rs143687316	s	l	43	43	43	175
Q96T53	S_000354828	rs150014128	n	k	307	307	307	435
Q99447	S_000355389	rs142427972	g	c	220	218	222	389
Q99447	S_000355395	rs142625466	v	i	346	346	346	389
Q99487	S_000355615	rs138864561	h	r	314	314	314	392
Q99519	U_000355895	-	y	c	370	370	370	415
Q9BQ50	S_000359470	rs66828421	l	p	63	63	63	279
Q9BQI3	M_000360136	-	l	m	495	492	495	630
Q9BQI3	S_000360130	rs61731537	w	r	392	392	392	630
Q9BQI3	S_000360135	rs144797860	t	i	493	492	495	630
Q9BRF8	S_000361160	rs3748982	n	s	127	127	128	314
Q9BU02	S_000363619	rs78526433	e	g	63	63	63	230
Q9BU02	S_000363624	rs150538155	r	w	125	125	125	230
Q9BU02	S_000363625	rs138551053	d	n	147	147	147	230
Q9BUB5	S_000363912	rs148444989	e	a	57	55	59	465
Q9BUB5	S_000363916	rs139305876	l	w	127	124	127	465
Q9BUP3	U_000364226	-	d	y	108	108	108	242
Q9BUT1	S_000364304	rs148470137	n	i	105	105	105	245
Q9BV23	S_000364526	rs11544004	s	y	148	148	148	337
Q9BVJ7	S_000365185	rs147728803	c	s	95	94	95	150
Q9BVJ7	S_000365185	rs147728803	c	s	95	95	95	150
Q9BVJ7	S_000365186	rs192795373	r	c	101	101	102	150
Q9BW92	M_000365835	-	h	y	367	367	367	718
Q9BW92	S_000365841	rs139131984	e	k	440	440	440	718
Q9BXA6	S_000367095	rs151036561	e	k	91	90	91	273
Q9BXA7	M_000367107	-	a	v	180	177	180	367
Q9BXM7	S_000367887	rs139226733	t	l	198	198	201	581
Q9BXM7	S_000367888	rs142028165	e	h	206	206	206	581
Q9BXM7	S_000367915	rs45478900	a	s	291	289	292	581
Q9BXM7	U_000367940	-	d	h	362	362	362	581
Q9BYF1	S_000370109	rs142984500	h	r	378	378	378	805
Q9BYP7	S_000370772	rs111850805	r	g	155	153	157	1800
Q9BYT3	S_000371153	rs139694073	s	g	126	122	126	514
Q9BYT3	S_000371159	rs147530377	c	f	195	195	195	514
Q9BZM1	S_000372758	rs147874129	d	n	125	125	125	189
Q9BZP6	S_000372817	rs147282128	w	x	99	99	100	476
Q9BZP6	S_000372824	rs144029730	e	-	140	140	141	476
Q9BZP6	S_000372824	rs144029730	e	-	140	140	140	476
Q9BZP6	S_000372843	rs139420194	e	k	297	297	297	476
Q9BZQ4	S_000372910	rs140845219	t	p	271	269	272	307
Q9BZQ4	S_000372911	rs145252317	k	e	272	269	272	307
Q9C098	U_000373951	-	r	c	554	554	554	648
Q9GZR2	S_000375750	rs143153905	s	r	294	294	294	422
Q9GZR2	S_000375752	rs140371625	a	t	327	326	327	422
Q9H093	S_000376840	rs140561355	k	r	81	81	81	628
Q9H237	U_000380041	-	h	l	341	341	341	461
Q9H252	S_000380271	rs138601922	y	c	54	54	54	994
Q9H306	S_000381933	rs112838211	h	r	226	226	226	513
Q9H3S4	S_000382990	rs147602742	r	h	131	129	131	243
Q9H3Y6	S_000383285	rs137951199	a	v	256	256	256	488
Q9H3Y6	S_000383300	rs143384923	k	n	387	385	389	488
Q9H4B4	U_000383726	rs17884316	l	f	68	68	72	646
Q9H596	S_000384563	rs148315361	g	x	109	109	109	190
Q9H777	S_000386220	rs149594965	d	a	66	66	66	363
Q9HAU8	S_000389912	rs139059683	e	k	123	123	123	494
Q9HBA9	S_000390988	rs150398003	r	w	228	228	228	442
Q9HBJ7	S_000391617	rs145089836	d	v	858	858	858	922
Q9HBY8	S_000392064	rs149168513	v	l	157	157	157	427
Q9HBY8	U_000392070	-	e	k	259	254	259	427
Q9HBZ2	S_000392102	rs142574625	r	w	408	408	408	717
Q9HC16	S_000392327	rs141223892	l	i	242	242	242	384
Q9HC16	S_000392331	rs138470593	p	l	287	287	288	384
Q9HC98	M_000393169	-	d	y	122	122	125	313
Q9HCE7	S_000393601	rs140834487	n	y	507	507	507	757
Q9NP87	S_000396441	rs142658845	g	r	245	245	250	494
Q9NP87	U_000396442	rs28382653	v	f	246	245	250	494
Q9NQR9	S_000398944	rs144254880	r	q	79	79	79	355
Q9NQR9	S_000398945	rs143855780	r	x	79	79	79	355
Q9NQR9	S_000398948	rs149663725	g	r	114	113	115	355
Q9NR20	S_000399928	rs143480249	e	g	234	234	235	520
Q9NR20	U_000399925	rs3741927	n	s	189	189	189	520
Q9NRD0	S_000400977	rs146382864	r	c	227	221	227	319
Q9NRD0	U_000400979	-	l	i	269	262	275	319
Q9NRG1	S_000401393	rs142185766	e	g	141	141	143	225
Q9NRG1	S_000401394	rs148662493	d	e	142	141	143	225
Q9NRG1	S_000401395	rs145142862	g	r	145	145	149	225
Q9NRH2	S_000401489	rs139338365	r	q	24	22	26	765
Q9NRH2	S_000401492	rs75494032	q	k	216	216	216	765
Q9NRS4	S_000402303	rs80048052	h	p	245	245	245	437
Q9NST1	S_000403870	rs150311395	s	a	47	47	47	481
Q9NSY1	S_000403926	rs149914551	a	d	58	57	61	1161
Q9NUW8	U_000405438	-	h	r	493	493	493	608
Q9NVF9	S_000406044	rs149143962	n	s	94	93	94	386
Q9NWZ3	S_000407993	rs149453390	k	m	213	213	213	460
Q9NWZ3	S_000407995	rs112517169	v	i	263	262	265	460
Q9NWZ3	S_000408000	rs140869783	a	t	353	350	353	460
Q9NX62	U_000408474	-	d	n	177	174	179	359
Q9NXA8	S_000408629	rs143612733	h	r	158	158	158	310
Q9NY57	S_000410014	rs137874810	r	c	109	109	109	414
Q9NY57	S_000410019	rs149571946	e	k	226	226	226	414
Q9NY59	S_000410081	rs146233675	d	n	607	607	607	655
Q9NY59	S_000410085	rs79247615	h	p	639	638	639	655
Q9NY59	S_000410085	rs79247615	h	p	639	639	639	655
Q9NYQ3	S_000411244	rs149105856	r	k	249	249	249	351
Q9NYY3	U_000412299	-	g	s	92	88	92	685
Q9NZK7	S_000413685	rs139719874	g	s	47	47	47	142
Q9NZP8	S_000414295	rs77140636	s	c	436	436	436	487
Q9NZP8	S_000414296	rs76391175	s	r	436	436	436	487
Q9NZP8	S_000414297	rs78865688	s	t	436	436	436	487
Q9P0G3	S_000415121	rs147530579	d	n	127	127	127	267
Q9P1W9	S_000416159	rs3209771	k	r	165	165	165	311
Q9P1W9	S_000416162	rs34905943	d	v	182	182	182	311
Q9P2J9	S_000418980	rs148882580	d	n	508	508	508	529
Q9P2K8	S_000419120	rs192256972	i	v	286	286	289	1649
Q9P2K8	S_000419121	rs190244504	s	n	288	286	289	1649
Q9P2T1	U_000419851	rs34354104	g	d	242	242	243	348
Q9UBE8	S_000420394	rs113889392	i	v	144	144	147	527
Q9UBE8	U_000420405	-	a	t	343	343	343	527
Q9UBK8	S_000420753	rs137853062	s	l	481	481	481	725
Q9UBR1	S_000421309	rs144135211	r	w	236	236	237	384
Q9UBZ4	S_000421945	rs11541055	g	e	11	10	15	518
Q9UBZ9	S_000421989	rs141742991	m	v	424	423	428	1251
Q9UBZ9	S_000421990	rs183737771	f	l	427	423	428	1251
Q9UF33	S_000422656	rs67200103	d	-	797	797	797	1035
Q9UF33	S_000422658	rs61732635	r	g	801	801	802	1035
Q9UGM6	U_000423430	rs11552864	g	s	50	50	51	360
Q9UGP5	S_000423504	rs146197224	s	f	339	339	339	575
Q9UGP5	S_000423524	rs142581169	y	s	505	505	510	575
Q9UHJ6	S_000424837	rs142124353	q	h	92	92	92	478
Q9UHJ6	S_000424852	rs78308505	f	s	292	292	292	478
Q9UHJ6	S_000424858	rs140358564	h	y	332	332	332	478
Q9UHN1	S_000425076	rs146699284	h	r	216	216	216	485
Q9UI42	S_000425784	rs138103526	r	k	257	256	257	421
Q9UI42	S_000425787	rs141258597	e	k	275	275	275	421
Q9UI42	U_000425783	rs3735053	r	l	183	183	184	421
Q9UII6	S_000426314	rs151051282	r	c	144	144	145	198
Q9UJM8	S_000427335	rs143166500	r	l	167	167	167	370
Q9UK39	S_000428380	rs148862821	r	w	367	367	367	431
Q9UK39	S_000428381	rs77592090	c	g	372	372	372	431
Q9UKF5	S_000428878	rs147386884	h	r	333	332	333	820
Q9UKV8	S_000430246	rs151129167	d	y	597	597	597	859
Q9UNA4	U_000435159	rs3218778	r	g	96	96	96	740
Q9UNI6	S_000435408	rs193042024	r	g	121	121	122	340
Q9UNK4	S_000435448	rs145752858	g	r	49	49	49	145
Q9UPE1	S_000436336	rs150193306	g	d	86	85	89	567
Q9UPP2	S_000436572	rs149681841	r	c	743	742	749	1182
Q9UPP2	S_000436573	rs145520553	r	h	743	742	749	1182
Q9UPW5	S_000437454	rs145749927	m	i	1027	1027	1027	1226
Q9UQ07	S_000437733	rs141044352	a	v	31	31	31	419
Q9UQ07	S_000437738	rs141604419	r	x	49	49	49	419
Q9UQB9	U_000438325	-	g	e	52	49	53	309
Q9Y235	S_000439160	rs34901354	f	s	69	69	69	224
Q9Y2H1	S_000440998	rs150452352	r	k	98	96	100	464
Q9Y2H1	U_000440999	-	g	a	99	96	100	464
Q9Y2L1	S_000441589	rs139849066	d	n	146	146	146	958
Q9Y2Z4	S_000442815	rs180744140	g	s	243	243	244	477
Q9Y303	S_000442900	rs148256617	n	k	73	73	73	409
Q9Y303	S_000442909	rs111766953	h	-	211	211	211	409
Q9Y303	U_000442914	-	d	n	294	294	294	409
Q9Y337	U_000443137	rs183854	n	d	153	153	153	293
Q9Y3B8	S_000443487	rs140355874	d	n	147	145	147	237
Q9Y3B8	S_000443487	rs140355874	d	n	147	147	147	237
Q9Y3B8	S_000443489	rs144984096	y	f	164	164	164	237
Q9Y3E5	S_000443633	rs145242271	t	p	157	157	157	179
Q9Y3Q0	U_000443945	rs10830430	i	v	446	446	447	740
Q9Y4X1	S_000446825	rs192398239	d	n	202	202	202	527
Q9Y4X1	S_000446826	rs187446050	f	s	206	205	206	527
Q9Y4X1	S_000446839	rs150970095	h	r	372	372	372	527
Q9Y4X1	S_000446840	rs148464836	e	k	380	380	380	527
Q9Y572	S_000447117	rs141948629	l	p	73	73	73	518
Q9Y572	S_000447120	rs67227229	s	v	103	103	103	518
Q9Y5S2	S_000450250	rs62006861	d	y	204	204	205	1711
Q9Y616	S_000451216	rs147244555	e	d	173	171	175	596
Q9Y616	S_000451221	rs141426986	y	c	243	241	244	596
Q9Y616	S_000451229	rs143718108	m	t	314	314	314	596
Q9Y616	S_000451230	rs138154599	m	v	314	314	314	596
Q9Y616	U_000451215	rs34682166	i	v	171	171	175	596
Q9Y6K5	S_000453020	rs192175931	r	q	65	65	65	1087
Q9Y6K5	U_000453019	rs12819767	r	w	65	65	65	1087
Q9Y6K5	U_000453043	rs16942374	r	h	869	869	869	1087
Q9Y6L7	S_000453199	rs147806147	h	l	242	242	243	1015
Q9Y6M4	M_000453284	-	e	d	166	166	167	447
Q9Y6R4	S_000453938	rs35590927	e	g	1420	1419	1422	1608
Q9Y6S9	S_000454302	rs78636123	v	l	162	162	162	549
Q9Y6S9	S_000454305	rs142312541	e	i	218	217	220	549
Q9Y6S9	S_000454306	rs59159618	e	t	218	217	220	549
Q9Y6S9	S_000454319	rs148351182	t	k	429	429	430	549

## Sheet: Table A2-Recip. BLAST findings
selected_human_protein	yeast_match	reciprocal_match	ortholog
Q9GZR2	Q08237	Q9GZR2	yes
P49247	Q12189	P49247	yes
Q9UBZ4	P38207	Q9UBZ4	yes
Q14410	P32190	Q14410	yes
P51659	Q02207	P51659	yes
P20618	P23724	P20618	yes
Q96T52	P46972	Q96T52	yes
P08397	P28789	P08397	yes
P04424	P04076	P04424	yes
P40818	P32571	P40818	yes
Q8IWW8	P10127	Q8IWW8	yes
P37268	P29704	P37268	yes
Q96G46	Q06053	Q96G46	yes
P48637	Q08220	P48637	yes
P09467	P09201	P09467	yes
Q9UGM6	P04803	Q9UGM6	yes
P78549	P31378	P78549	yes
O96017	P39009	O96017	yes
Q7L3T8	P39965	Q7L3T8	yes
Q9NYY3	P32562	Q9NYY3	yes
O43426	P50942	O43426	yes
O95363	P08425	O95363	yes
P34949	P29952	P34949	yes
Q7L211	P42840	Q7L211	yes
P07741	P49435	P07741	yes
P13716	P05373	P13716	yes
P48449	P38604	P48449	yes
P49336	P39073	P49336	yes
Q8IZ73	Q12362	Q8IZ73	yes
Q69YN2	P53255	Q69YN2	yes
Q99447	P33412	Q99447	yes
P30793	P51601	P30793	yes
Q9BV23	P53750	Q9BV23	yes
P56937	Q12452	P56937	yes
Q16769	P43599	Q16769	yes
Q15386	P53119	Q15386	yes
Q9Y2H1	P53894	Q9Y2H1	yes
Q9UI42	P38836	Q9UI42	yes
Q9P2J9	Q12511	Q9P2J9	yes
Q9BZP6	Q06350	Q9BZP6	yes
O60825	P32604	O60825	yes
O15305	P07283	O15305	yes
Q9UNI6	Q02256	Q9UNI6	yes
Q96RR4	P43637	Q96RR4	yes
Q9NUW8	P38319	Q9NUW8	yes
P00480	P05150	P00480	yes
Q6IA69	P38795	Q6IA69	yes
Q04760	P50107	Q04760	yes
P36873	P32598	P36873	yes
Q9P2K8	P15442	Q9P2K8	yes
Q96GX9	P47095	Q96GX9	yes
Q13332	P25044	Q13332	yes
P12955	P43590	P12955	yes
P06132	P32347	P06132	yes
O75191	P42826	O75191	yes
Q9H3S4	P35202	Q9H3S4	yes
P06737	P06738	P06737	yes
Q13907	P15496	Q13907	yes
P49841	P38615	P49841	yes
P36871	P37012	P36871	yes
Q9UBZ9	P12689	Q9UBZ9	yes
Q9HBY8	P12688	Q9HBY8	yes
P07902	P08431	P07902	yes
Q9Y2L1	Q08162	Q9Y2L1	yes
Q96C11	Q04585	Q96C11	yes
O14818	P40303	O14818	yes
O00743	P20604	O00743	yes
Q5T2R2	P18900	Q5T2R2	yes
P04180	P40345	P04180	yes
Q9Y3Q0	P47161	Q9Y3Q0	yes
O43175	P40054	O43175	yes
P22830	P16622	P22830	yes
O95336	P38858	O95336	yes
Q969P6	P04786	Q969P6	yes
Q9Y2Z4	P48527	Q9Y2Z4	yes
Q9Y6R4	P53599	Q9Y6R4	yes
Q15067	P13711	Q15067	yes
Q96S44	P53323	Q96S44	yes
O95154	P42884	O95154	yes
P78368	P23292	P78368	yes
Q6PI48	P15179	Q6PI48	yes
Q13164	Q00772	Q13164	yes
P06744	P12709	P06744	yes
P11498	P32327	P11498	yes
P05186	P11491	P05186	yes
Q8TF76	P32789	Q8TF76	yes
P29120	P13134	P29120	yes
Q8IWX5	P23501	Q8IWX5	yes
Q96DP5	P32785	Q96DP5	yes
Q9Y3E5	P34222	Q9Y3E5	yes
P25789	P23638	P25789	yes
P60484	P53916	P60484	yes
P49917	Q08387	P49917	yes
P32320	Q06549	P32320	yes
Q9NSY1	P53974	Q9NSY1	yes
O60942	Q01159	O60942	yes
Q9UGP5	P25615	Q9UGP5	yes
Q9BUP3	P40008	Q9BUP3	yes
P54098	P15801	P54098	yes
Q9UJM8	P00175	Q9UJM8	yes
Q8WUX2	P32656	Q8WUX2	yes
Q14249	P08466	Q14249	yes
Q5VTY9	Q08929	Q5VTY9	yes
Q86YJ6	P16120	Q86YJ6	yes
P12081	P07263	P12081	yes
Q9UQB9	P38991	Q9UQB9	yes
O14734	P41903	O14734	yes
P14550	P14065	P14550	yes
P08243	P49090	P08243	yes
Q86V88	P40081	Q86V88	yes
Q8IXB1	P40564	Q8IXB1	yes
Q9Y3B8	P54964	Q9Y3B8	yes
P00813	P53909	P00813	yes
P19784	P19454	P68400	no
Q07960	P35688	O43294	no
P00338	P32419	P40926	no
Q9BUT1	Q05016	Q6UWP2	no
P43405	P53104	Q6PHR2	no
P53667	P48562	Q13153	no
O15357	P40559	O15056	no
O95900	P48567	Q8WWH5	no
P67775	P23595	P62714	no
P60510	P23594	P62714	no
Q8IYU2	Q03280	Q7Z6Z7	no
Q8NB16	P38692	O00506	no
Q9UK39	P31384	Q9ULM6	no
Q14554	P17967	P13667	no
Q6UXT9	P38295	Q96SE0	no
Q96KN2	P43616	Q96KP4	no
A2RTX5	P04801	P26639	no
P45984	P32485	Q16539	no
Q9NXA8	P06700	Q96EB6	no
P27448	P06782	P54646	no
Q76MJ5	P32361	O75460	no
Q9P2T1	P50094	P20839	no
Q9Y616	P25341	P23443	no
O94921	P17157	P24941	no
Q9Y6S9	P05986	P17612	no
P20142	P07267	P07339	no
Q9NR20	P14680	Q9Y463	no
Q96SL4	P38143	P36969	no
Q9P1W9	Q08217	Q96RG2	no
Q9H777	P36159	Q9BQ52	no
Q6SA08	P25389	Q8TDC3	no
P22413	P25353	O14638	no
Q13303	Q02895	Q14722	no
Q86X67	P53164	Q9BQG2	no
Q12852	P23561	Q99759	no
Q9NVF9	P20485	Q9Y259	no
Q16555	P32375	P27708	no
Q4VNC1	Q12697	Q9H7F0	no
Q9UBR1	P49954	Q9NQR4	no
O95263	P06776	O76083	no
O60229	P22216	Q8IU85	no
Q96C23	P04397	Q14376	no
Q8IV63	P23291	P78368	no
Q02127	P28272	Q12882	no
Q96GD0	P19881	A6NDG6	no
P0C869	Q08108	Q68DD2	no
Q7Z5H3	P39083	A7KAX9	no
P56545	P40510	O43175	no
Q70CQ3	P50102	Q9UPT9	no
Q8N752	P29295	P49674	no
Q8NG66	P22209	P51955	no
O75908	P53629	O75907	no
P14616	Q12469	O75914	no
O75891	P40047	P05091	no
Q96J02	P39940	Q96PU5	no
P24941	P00546	Q00526	no
P08631	P27636	Q13043	no
P78417	Q12390	P26641	no
P20794	P32581	Q9UPZ9	no
O95479	P11412	P11413	no
O14733	P08018	P36507	no
Q96A70	P08432	P11926	no
Q96EN8	P25374	Q9Y697	no
P11182	P19262	P36957	no
Q92484	Q04119	Q92485	no
Q14168	P15454	Q16774	no
O00443	P22543	Q8NEB9	no
P20807	P53238	O75340	no
O75936	P23180	Q9NVH6	no
O14732	P38710	P29218	no
O95340	Q02196	O43252	no
P52895	P38715	P14550	no
P24723	P24583	Q16513	no
P53609	P20133	P53611	no
P49761	P32350	P49759	no
Q6UB28	Q01662	P53582	no
Q86XP0	Q03674	Q68DD2	no
Q9UPP2	P11075	Q9Y6D5	no
Q8TET4	P38138	Q14697	no
Q8IZE3	P53009	Q6P3W7	no
Q9UPE1	Q03656	Q96SB4	no
Q9BXM7	P24719	Q6P2M8	no
P48448	Q04458	P30838	no
O75417	P32639	O75643	no
O75914	Q03497	Q13153	no
Q8NEB5	Q05521	Q5VZY2	no
Q7Z7A4	Q12236	Q6A1A2	no
Q9UNA4	Q04049	Q9Y253	no
Q15131	Q03957	Q9NYV4	no
Q9C098	P27466	Q8IU85	no
O00746	P36010	P22392	no
Q9BZQ4	Q06178	Q9HAN9	no
P23109	P15274	Q01433	no
P35125	P39538	Q9Y4E8	no
Q96T53	Q08548	Q6ZWT7	no
P08237	P16862	P17858	no
Q9BVJ7	Q00684	Q9UNH5	no
O00442	Q08096	Q9Y2P8	no
Q4KWH8	P32383	Q9BRC7	no
Q8TF42	P38237	P45974	no
P48454	P23287	Q08209	no
P45877	P23285	P23284	no
Q9UBK8	P39692	P16435	no
Q9HAU8	Q10740	P09960	no
Q8IXY8	P14832	P30405	no
Q16690	P40479	O95147	no
Q5VYS8	P53632	Q8NDF8	no
Q5S007	P08458	O00506	no
Q96QB1	Q12128	Q9P107	no
O43520	P39524	Q9Y2Q0	no
P31327	P07259	P27708	no
Q8N2I9	P34244	Q8TDC3	no
Q56UN5	Q01389	Q99759	no
Q5MY95	P40009	Q9NQZ7	no
Q17RS7	P26793	P39748	no
Q96LD8	Q02724	Q9P0U3	no
Q9BXA7	Q12263	Q8TDC3	no
Q68J44	P38590	Q8WYL5	no
P26439	P53199	Q15738	no
Q04656	P38995	P35670	no
Q96NX5	P22517	Q8IU85	no
P0C1S8	P32944	Q99640	no
Q8N5I4	Q08651	Q96NR8	no
P22309	Q06321	Q3SY77	no
Q8WVN8	P52492	O00762	no
P51817	P06244	P22694	no
P22612	P06245	P22694	no

## Sheet: Table A3-Yeast 7.0 Outputs
rxns	augmented_flux	7.00_flux	rxnNames	rxnEqns
r_0001	0	0	(R)-lactate:ferricytochrome-c 2-oxidoreductase	(R)-lactate [cytoplasm] + 2 ferricytochrome c [mitochondrion] <=> 2 ferrocytochrome c [mitochondrion] + pyruvate [cytoplasm]
r_0002	0	0	(R)-lactate:ferricytochrome-c 2-oxidoreductase	(R)-lactate [mitochondrion] + 2 ferricytochrome c [mitochondrion] <=> 2 ferrocytochrome c [mitochondrion] + pyruvate [mitochondrion]
r_0003	0	0	(R	R)-butanediol dehydrogenase	(R	R)-2	3-butanediol [cytoplasm] + NAD [cytoplasm] <=> (R)-acetoin [cytoplasm] + H+ [cytoplasm] + NADH [cytoplasm]
r_0004	0	0	(S)-lactate:ferricytochrome-c 2-oxidoreductase	(S)-lactate [cytoplasm] + 2 ferricytochrome c [mitochondrion] <=> 2 ferrocytochrome c [mitochondrion] + pyruvate [cytoplasm]
r_0005	0.159427	0.15952	1	3-beta-glucan synthase	UDP-D-glucose [cytoplasm] <=> (1->3)-beta-D-glucan [cell envelope] + H+ [cytoplasm] + UDP [cytoplasm]
r_0006	0.159427	0.15952	1	6-beta-glucan synthase	UDP-D-glucose [cytoplasm] <=> (1->6)-beta-D-glucan [cell envelope] + H+ [cytoplasm] + UDP [cytoplasm]
r_0007	0.009314	0.00932	1-(5-phosphoribosyl)-5-[(5-phosphoribosylamino)methylideneamino)imidazole-4-carboxamide isomerase	1-(5-phospho-D-ribosyl)-5-[(5-phospho-D-ribosylamino)methylideneamino]imidazole-4-carboxamide [cytoplasm] <=> 5-[(5-phospho-1-deoxy-D-ribulos-1-ylamino)methylideneamino]-1-(5-phospho-D-ribosyl)imidazole-4-carboxamide [cytoplasm]
r_0012	0	0	1-pyrroline-5-carboxylate dehydrogenase	1-pyrroline-5-carboxylate [mitochondrion] + 2 H2O [mitochondrion] + NAD [mitochondrion] <=> H+ [mitochondrion] + L-glutamate [mitochondrion] + NADH [mitochondrion]
r_0013	0	0	2	3-diketo-5-methylthio-1-phosphopentane degradation reaction	5-(methylsulfanyl)-2	3-dioxopentyl phosphate [cytoplasm] + 3 H2O [cytoplasm] <=> 4-methylthio-2-oxobutanoate [cytoplasm] + formate [cytoplasm] + 6 H+ [cytoplasm] + phosphate [cytoplasm]
r_0014	0.000139	0.000139	2	5-diamino-6-ribitylamino-4(3H)-pyrimidinone 5'-phosphate deaminase	2	5-diamino-6-(5-phosphono)ribitylamino-4(3H)-pyrimidinone [cytoplasm] + H+ [cytoplasm] + H2O [cytoplasm] <=> 5-amino-6-(5-phosphoribitylamino)uracil [cytoplasm] + ammonium [cytoplasm]
r_0015	0.000139	0.000139	2	5-diamino-6-ribosylamino-4(3H)-pyrimidinone 5'-phosphate reductase (NADPH)	2	5-diamino-4-hydroxy-6-(5-phosphoribosylamino)pyrimidine [cytoplasm] + H+ [cytoplasm] + NADPH [cytoplasm] <=> 2	5-diamino-6-(5-phosphono)ribitylamino-4(3H)-pyrimidinone [cytoplasm] + NADP(+) [cytoplasm]
r_0016	0.027072	0.027088	2-aceto-2-hydroxybutanoate synthase	2-oxobutanoate [mitochondrion] + H+ [mitochondrion] + pyruvate [mitochondrion] <=> (S)-2-acetyl-2-hydroxybutanoate [mitochondrion] + carbon dioxide [mitochondrion]
r_0017	0	0	2-amino-4-hydroxy-6-hydroxymethyldihydropteridine diphosphokinase	2-amino-6-(hydroxymethyl)-7	8-dihydropteridin-4-ol [mitochondrion] + ATP [mitochondrion] <=> (2-amino-4-hydroxy-7	8-dihydropteridin-6-yl)methyl trihydrogen diphosphate [mitochondrion] + AMP [mitochondrion] + H+ [mitochondrion]
r_0018	0.040208	0.040231	2-aminoadipate transaminase	2-oxoadipic acid [cytoplasm] + L-glutamate [cytoplasm] <=> 2-oxoglutarate [cytoplasm] + L-2-aminoadipate [cytoplasm]
r_0019	0	0	2-dehydropantoate 2-reductase	2-dehydropantoate [cytoplasm] + H+ [cytoplasm] + NADPH [cytoplasm] <=> (R)-pantoate [cytoplasm] + NADP(+) [cytoplasm]
r_0020	0.037202	0.037153	2-deoxy-D-arabino-heptulosonate 7-phosphate synthetase	D-erythrose 4-phosphate [mitochondrion] + H2O [mitochondrion] + phosphoenolpyruvate [mitochondrion] <=> 7-phospho-2-dehydro-3-deoxy-D-arabino-heptonic acid [mitochondrion] + phosphate [mitochondrion]
r_0021	0	0	2-hexaprenyl-6-methoxy-1	4-benzoquinone methyltransferase	2-hexaprenyl-6-methoxy-1	4-benzoquinone [mitochondrion] + S-adenosyl-L-methionine [mitochondrion] <=> 2-hexaprenyl-6-methoxy-3-methyl-1	4-benzoquinone [mitochondrion] + H+ [mitochondrion] + S-adenosyl-L-homocysteine [mitochondrion]
r_0022	0	0	2-hexaprenyl-6-methoxyphenol monooxygenase	2-hexaprenyl-6-methoxyphenol [mitochondrion] + oxygen [mitochondrion] <=> 2-hexaprenyl-6-methoxy-1	4-benzoquinone [mitochondrion] + H2O [mitochondrion]
r_0023	-0.041641	-0.041665	2-isopropylmalate hydratase	2-isopropylmaleic acid [cytoplasm] + H2O [cytoplasm] <=> 2-isopropylmalate [cytoplasm]
r_0024	0	0	2-isopropylmalate synthase	3-methyl-2-oxobutanoate [cytoplasm] + acetyl-CoA [cytoplasm] + H2O [cytoplasm] <=> 2-isopropylmalate [cytoplasm] + coenzyme A [cytoplasm] + H+ [cytoplasm]
r_0025	0.041641	0.041665	2-isopropylmalate synthase	3-methyl-2-oxobutanoate [mitochondrion] + acetyl-CoA [mitochondrion] + H2O [mitochondrion] <=> 2-isopropylmalate [mitochondrion] + coenzyme A [mitochondrion] + H+ [mitochondrion]
r_0026	0	0	2-keto-4-methylthiobutyrate transamination	4-methylthio-2-oxobutanoate [cytoplasm] + L-glutamate [cytoplasm] <=> 2-oxoglutarate [cytoplasm] + L-methionine [cytoplasm]
r_0027	0.040208	0.040231	2-methylcitrate dehydratase	homocitrate [mitochondrion] <=> but-1-ene-1	2	4-tricarboxylic acid [mitochondrion] + H2O [mitochondrion]
r_0028	0	0	2-methylcitrate synthase	H2O [mitochondrion] + oxaloacetate [mitochondrion] + propionyl-CoA [mitochondrion] <=> 2-methylcitrate [mitochondrion] + coenzyme A [mitochondrion] + H+ [mitochondrion]
r_0029	0.041641	0.041665	2-oxo-4-methyl-3-carboxypentanoate decarboxylation	(2S)-2-isopropyl-3-oxosuccinate [cytoplasm] + H+ [cytoplasm] <=> 4-methyl-2-oxopentanoate [cytoplasm] + carbon dioxide [cytoplasm]
r_0030	0	0	2-oxo-4-methyl-3-carboxypentanoate decarboxylation	(2S)-2-isopropyl-3-oxosuccinate [mitochondrion] + H+ [mitochondrion] <=> 4-methyl-2-oxopentanoate [mitochondrion] + carbon dioxide [mitochondrion]
r_0032	0.00805	0.008055	3'	5'-bisphosphate nucleotidase	adenosine 3'	5'-bismonophosphate [cytoplasm] + H2O [cytoplasm] <=> AMP [cytoplasm] + phosphate [cytoplasm]
r_0033	0	0	3'	5'-cyclic-nucleotide phosphodiesterase	3'	5'-cyclic AMP [cytoplasm] + H2O [cytoplasm] <=> AMP [cytoplasm] + H+ [cytoplasm]
r_0034	0	0	3'	5'-cyclic-nucleotide phosphodiesterase	3'	5'-cyclic dAMP [cytoplasm] + H2O [cytoplasm] <=> dAMP [cytoplasm] + H+ [cytoplasm]
r_0035	0	0	3'	5'-cyclic-nucleotide phosphodiesterase	3'	5'-cyclic IMP [cytoplasm] + H2O [cytoplasm] <=> H+ [cytoplasm] + IMP [cytoplasm]
r_0036	0	0	3'	5'-cyclic-nucleotide phosphodiesterase	3'	5'-cyclic GMP [cytoplasm] + H2O [cytoplasm] <=> GMP [cytoplasm] + H+ [cytoplasm]
r_0037	0	0	3'	5'-cyclic-nucleotide phosphodiesterase	3'	5'-cyclic CMP [cytoplasm] + H2O [cytoplasm] <=> CMP [cytoplasm] + H+ [cytoplasm]
r_0038	0.000278	0.000278	3	4-dihydroxy-2-butanone-4-phosphate synthase	D-ribulose 5-phosphate [cytoplasm] <=> 2-hydroxy-3-oxobutyl phosphate [cytoplasm] + formate [cytoplasm] + H+ [cytoplasm]
r_0039	0.037202	0.037153	3-dehydroquinate dehydratase	3-dehydroquinate [cytoplasm] <=> 3-dehydroshikimate [cytoplasm] + H2O [cytoplasm]
r_0040	0.037202	0.037153	3-dehydroquinate synthase	7-phospho-2-dehydro-3-deoxy-D-arabino-heptonic acid [cytoplasm] <=> 3-dehydroquinate [cytoplasm] + phosphate [cytoplasm]
r_0041	6.1e-05	6.1e-05	3-dehydrosphinganine reductase	3-ketosphinganine [endoplasmic reticulum] + 2 H+ [endoplasmic reticulum] + NADPH [endoplasmic reticulum] <=> NADP(+) [endoplasmic reticulum] + sphinganine [endoplasmic reticulum]
r_0042	0	0	3-deoxy-D-arabino-heptulosonate 7-phosphate synthetase	D-erythrose 4-phosphate [cytoplasm] + H2O [cytoplasm] + phosphoenolpyruvate [cytoplasm] <=> 7-phospho-2-dehydro-3-deoxy-D-arabino-heptonic acid [cytoplasm] + phosphate [cytoplasm]
r_0043	0	0	3-hexaprenyl-4	5-dihydroxybenzoate hydroxylase	3-hexaprenyl-4-hydroxybenzoic acid [cytoplasm] + 0.5 oxygen [cytoplasm] <=> 3-hexaprenyl-4	5-dihydroxybenzoic acid [cytoplasm]
r_0044	0	0	3-hexaprenyl-4-hydroxy-5-methoxybenzoate decarboxylase	3-hexaprenyl-4-hydroxy-5-methoxybenzoic acid [mitochondrion] + H+ [mitochondrion] <=> 2-hexaprenyl-6-methoxyphenol [mitochondrion] + carbon dioxide [mitochondrion]
r_0045	0	0	3-hydroxy-L-kynurenine hydrolase	3-hydroxy-L-kynurenine [cytoplasm] + H2O [cytoplasm] <=> 3-hydroxyanthranilate [cytoplasm] + L-alanine [cytoplasm]
r_0057	0	0	3-hydroxyacyl-CoA dehydrogenase (3-oxotetradecanoyl-CoA)	(R)-3-hydroxytetradecanoyl-CoA [peroxisome] + NAD [peroxisome] <=> 3-oxotetradecanoyl-CoA [peroxisome] + H+ [peroxisome] + NADH [peroxisome]
r_0058	0	0	3-hydroxyanthranilate 3	4-dioxygenase	3-hydroxyanthranilate [cytoplasm] + oxygen [cytoplasm] <=> 2-amino-3-carboxymuconate-6-semialdehyde [cytoplasm] + H+ [cytoplasm]
r_0059	0	0	3-isopropylmalate 3-methyltransferase	(2R	3S)-3-isopropylmalate [cytoplasm] + S-adenosyl-L-methionine [cytoplasm] <=> 3-hydroxy-2-isopropyl-4-methoxy-4-oxobutanoate [cytoplasm] + S-adenosyl-L-homocysteine [cytoplasm]
r_0060	-0.041641	-0.041665	3-isopropylmalate dehydratase	(2R	3S)-3-isopropylmalate [cytoplasm] <=> 2-isopropylmaleic acid [cytoplasm] + H2O [cytoplasm]
r_0061	0.041641	0.041665	3-isopropylmalate dehydrogenase	(2R	3S)-3-isopropylmalate [cytoplasm] + NAD [cytoplasm] <=> (2S)-2-isopropyl-3-oxosuccinate [cytoplasm] + H+ [cytoplasm] + NADH [cytoplasm]
r_0062	0	0	3-methyl-2-oxobutanoate decarboxylase	3-methyl-2-oxobutanoate [cytoplasm] + H+ [cytoplasm] <=> carbon dioxide [cytoplasm] + isobutyraldehyde [cytoplasm]
r_0063	0	0	3-methyl-2-oxobutanoate hydroxymethyltransferase	3-methyl-2-oxobutanoate [mitochondrion] + 5	10-methylenetetrahydrofolate [mitochondrion] + H2O [mitochondrion] <=> 2-dehydropantoate [mitochondrion] + THF [mitochondrion]
r_0064	0	0	3-methyl-2-oxopentanoate decarboxylase	(S)-3-methyl-2-oxopentanoate [cytoplasm] + H+ [cytoplasm] <=> 2-methylbutanal [cytoplasm] + carbon dioxide [cytoplasm]
r_0065	0.037202	0.037153	3-phosphoshikimate 1-carboxyvinyltransferase	3-phosphoshikimic acid [cytoplasm] + phosphoenolpyruvate [cytoplasm] <=> 5-O-(1-carboxyvinyl)-3-phosphoshikimic acid [cytoplasm] + phosphate [cytoplasm]
r_0066	0	0	4-amino-4-deoxychorismate synthase	chorismate [cytoplasm] + L-glutamine [cytoplasm] <=> 4-amino-4-deoxychorismate [cytoplasm] + L-glutamate [cytoplasm]
r_0067	0	0	4-aminobenzoate synthase	4-amino-4-deoxychorismate [cytoplasm] <=> 4-aminobenzoate [cytoplasm] + H+ [cytoplasm] + pyruvate [cytoplasm]
r_0068	0	0	4-aminobutyrate transaminase	2-oxoglutarate [cytoplasm] + gamma-aminobutyrate [cytoplasm] <=> L-glutamate [cytoplasm] + succinic semialdehyde [cytoplasm]
r_0069	0	0	4-hydroxy-L-threonine synthase	4-(phosphonooxy)-L-threonine [cytoplasm] + H2O [cytoplasm] <=> 4-hydroxy-L-threonine [cytoplasm] + phosphate [cytoplasm]
r_0070	0	0	4-hydroxybenzoate formation	4-hydroxybenzoyl-CoA [mitochondrion] + H2O [mitochondrion] <=> 4-hydroxybenzoate [mitochondrion] + coenzyme A [mitochondrion] + H+ [mitochondrion]
r_0072	0	0	4-methyl-2-oxopentanoate decarboxylase	4-methyl-2-oxopentanoate [cytoplasm] + H+ [cytoplasm] <=> 3-methylbutanal [cytoplasm] + carbon dioxide [cytoplasm]
r_0073	0	0	4PP-IP5 depyrophosphorylation to IP6	4-diphospho-1D-myo-inositol pentakisphosphate [cytoplasm] + H2O [cytoplasm] <=> 2 H+ [cytoplasm] + myo-inositol hexakisphosphate [cytoplasm] + phosphate [cytoplasm]
r_0074	0	0	4PP-IP5 pyrophosphorylation to 4	5-PP2-IP4	4-diphospho-1D-myo-inositol pentakisphosphate [cytoplasm] + ATP [cytoplasm] + 2 H+ [cytoplasm] <=> 4	5-bis(diphospho)-1D-myo-inositol tetrakisphosphate [cytoplasm] + ADP [cytoplasm] + H2O [cytoplasm]
r_0075	0	0	5'-methylthioadenosine phosphorylase	5'-S-methyl-5'-thioadenosine [cytoplasm] + phosphate [cytoplasm] <=> adenine [cytoplasm] + S-methyl-5-thio-alpha-D-ribose 1-phosphate [cytoplasm]
r_0076	0	0	5'-nucleotidase (CMP)	CMP [cytoplasm] + H2O [cytoplasm] <=> cytidine [cytoplasm] + phosphate [cytoplasm]
r_0077	0	0	5'-nucleotidase (IMP)	H2O [cytoplasm] + IMP [cytoplasm] <=> inosine [cytoplasm] + phosphate [cytoplasm]
r_0078	0	0	5'-nucleotidase (UMP)	H2O [cytoplasm] + UMP [cytoplasm] <=> phosphate [cytoplasm] + uridine [cytoplasm]
r_0079	0.013907	0.013915	5'-phosphoribosylformyl glycinamidine synthetase	5'-phosphoribosyl-N-formylglycineamide [cytoplasm] + ATP [cytoplasm] + H2O [cytoplasm] + L-glutamine [cytoplasm] <=> 5'-phosphoribosyl-N-formylglycineamidine [cytoplasm] + ADP [cytoplasm] + H+ [cytoplasm] + L-glutamate [cytoplasm] + phosphate [cytoplasm]
r_0080	0.009285	0.00929	5	10-methylenetetrahydrofolate reductase (NADPH)	5	10-methylenetetrahydrofolate [cytoplasm] + 2 H+ [cytoplasm] + NADPH [cytoplasm] <=> 5-methyltetrahydrofolate [cytoplasm] + NADP(+) [cytoplasm]
r_0081	0.000562	0	5-aminolevulinate synthase	H+ [mitochondrion] + L-glycine [mitochondrion] + succinyl-CoA [mitochondrion] <=> 5-aminolevulinate [mitochondrion] + carbon dioxide [mitochondrion] + coenzyme A [mitochondrion]
r_0082	0	0	5-diphosphoinositol-1	2	3	4	6-pentakisphosphate diphosphohydrolase	5-diphospho-1D-myo-inositol pentakisphosphate [cytoplasm] + H2O [cytoplasm] <=> 2 H+ [cytoplasm] + myo-inositol hexakisphosphate [cytoplasm] + phosphate [cytoplasm]
r_0083	0	0	5-diphosphoinositol-1	2	3	4	6-pentakisphosphate synthase	ATP [cytoplasm] + H+ [cytoplasm] + myo-inositol hexakisphosphate [cytoplasm] <=> 5-diphospho-1D-myo-inositol pentakisphosphate [cytoplasm] + ADP [cytoplasm]
r_0084	0	0	5-formethyltetrahydrofolate cyclo-ligase	5-formyltetrahydrofolic acid [cytoplasm] + ATP [cytoplasm] <=> 5	10-methenyl-THF [cytoplasm] + ADP [cytoplasm] + phosphate [cytoplasm]
r_0085	0	0	5-methyltetrahydropteroyltriglutamate-homocysteine S-methyltransferase	5-methyltetrahydropteroyltri-L-glutamic acid [cytoplasm] + L-homocysteine [cytoplasm] <=> L-methionine [cytoplasm] + tetrahydropteroyltri-L-glutamic acid [cytoplasm]
r_0086	0	0	5-methylthio-5-deoxy-D-ribulose 1-phosphate dehydratase	S-methyl-5-thio-D-ribulose 1-phosphate [cytoplasm] <=> 5-(methylsulfanyl)-2	3-dioxopentyl phosphate [cytoplasm] + H2O [cytoplasm]
r_0087	0	0	5-methylthioribose-1-phosphate isomerase	S-methyl-5-thio-alpha-D-ribose 1-phosphate [cytoplasm] <=> S-methyl-5-thio-D-ribulose 1-phosphate [cytoplasm]
r_0088	0	0	5PP-IP5 pyrophosphorylation to 4	5-PP2-IP4	5-diphospho-1D-myo-inositol pentakisphosphate [cytoplasm] + 2 H+ [cytoplasm] + phosphate [cytoplasm] <=> 4	5-bis(diphospho)-1D-myo-inositol tetrakisphosphate [cytoplasm] + H2O [cytoplasm]
r_0089	0	0	5PP-IP5 pyrophosphorylation to 5	6-PP2-IP4	5-diphospho-1D-myo-inositol pentakisphosphate [cytoplasm] + 2 H+ [cytoplasm] + phosphate [cytoplasm] <=> 5	6-bis(diphospho)-1D-myo-inositol tetrakisphosphate [cytoplasm] + H2O [cytoplasm]
r_0090	0	0	6-phosphofructo-2-kinase	ATP [cytoplasm] + D-fructose 6-phosphate [cytoplasm] <=> ADP [cytoplasm] + beta-D-fructose 2	6-bisphosphate [cytoplasm] + H+ [cytoplasm]
r_0091	0	0	6-phosphogluconolactonase	6-O-phosphono-D-glucono-1	5-lactone [cytoplasm] + H2O [cytoplasm] <=> 6-phospho-D-gluconate [cytoplasm] + H+ [cytoplasm]
r_0092	0	0	6PP-IP5 depyrophosphorylation to IP6	6-diphospho-1D-myo-inositol pentakisphosphate [cytoplasm] + H2O [cytoplasm] <=> 2 H+ [cytoplasm] + myo-inositol hexakisphosphate [cytoplasm] + phosphate [cytoplasm]
r_0093	0	0	6PP-IP5 pyrophosphorylation to 5	6-PP2-IP4	6-diphospho-1D-myo-inositol pentakisphosphate [cytoplasm] + ATP [cytoplasm] + 2 H+ [cytoplasm] <=> 5	6-bis(diphospho)-1D-myo-inositol tetrakisphosphate [cytoplasm] + ADP [cytoplasm] + H2O [cytoplasm]
r_0094	0	0	8-amino-7-oxononanoate synthase	L-alanine [cytoplasm] + pimeloyl-CoA [cytoplasm] <=> 8-amino-7-oxononanoate [cytoplasm] + carbon dioxide [cytoplasm] + coenzyme A [cytoplasm] + 4 H+ [cytoplasm]
r_0095	0	0	acetaldehyde condensation	2 acetaldehyde [cytoplasm] <=> (R)-acetoin [cytoplasm]
r_0096	0.078815	0.07886	acetohydroxy acid isomeroreductase	2-acetyllactic acid [mitochondrion] + H+ [mitochondrion] + NADPH [mitochondrion] <=> (R)-2	3-dihydroxy-3-methylbutanoate [mitochondrion] + NADP(+) [mitochondrion]
r_0097	0.078815	0.07886	acetolactate synthase	H+ [mitochondrion] + 2 pyruvate [mitochondrion] <=> 2-acetyllactic acid [mitochondrion] + carbon dioxide [mitochondrion]
r_0099	0	0	acetyl-CoA ACP transacylase	acetyl-CoA [mitochondrion] + ACP1 [mitochondrion] <=> acetyl-ACP [mitochondrion] + coenzyme A [mitochondrion]
r_0100	0	0	acetyl-CoA C-acyltransferase (palmitoyl-CoA)	3-oxooctadecanoyl-CoA [peroxisome] + coenzyme A [peroxisome] <=> acetyl-CoA [peroxisome] + palmitoyl-CoA [peroxisome]
r_0101	0	0	acetyl-CoA C-acyltransferase (tetracosanoyl-CoA)	3-oxohexacosanoyl-CoA [peroxisome] + coenzyme A [peroxisome] <=> acetyl-CoA [peroxisome] + tetracosanoyl-CoA [peroxisome]
r_0102	2.9e-05	2.9e-05	acetyl-CoA C-acyltransferase (myristoyl-CoA)	3-oxopalmitoyl-CoA [peroxisome] + coenzyme A [peroxisome] <=> acetyl-CoA [peroxisome] + myristoyl-CoA [peroxisome]
r_0103	0.005774	0.005777	acetyl-CoA C-acetyltransferase	2 acetyl-CoA [cytoplasm] <=> acetoacetyl-CoA [cytoplasm] + coenzyme A [cytoplasm]
r_0104	0	0	acetyl-CoA C-acetyltransferase	2 acetyl-CoA [mitochondrion] <=> acetoacetyl-CoA [mitochondrion] + coenzyme A [mitochondrion]
r_0105	0	0	acetyl-CoA C-acyltransferase (lauroyl-CoA)	3-oxotetradecanoyl-CoA [peroxisome] + coenzyme A [peroxisome] <=> acetyl-CoA [peroxisome] + lauroyl-CoA [peroxisome]
r_0106	0	0	acetyl-CoA C-acyltransferase (octanoyl-CoA)	3-oxodecanoyl-CoA [peroxisome] + coenzyme A [peroxisome] <=> acetyl-CoA [peroxisome] + octanoyl-CoA [peroxisome]
r_0107	0	0	acetyl-CoA C-acyltransferase (decanoyl-CoA)	3-oxolauroyl-CoA [peroxisome] + coenzyme A [peroxisome] <=> acetyl-CoA [peroxisome] + decanoyl-CoA [peroxisome]
r_0108	0	0	acetyl-Coa carboxylase	acetyl-CoA [mitochondrion] + ATP [mitochondrion] + bicarbonate [mitochondrion] <=> ADP [mitochondrion] + H+ [mitochondrion] + malonyl-CoA [mitochondrion] + phosphate [mitochondrion]
r_0109	0.015311	0.01532	acetyl-CoA carboxylase	reaction	acetyl-CoA [cytoplasm] + ATP [cytoplasm] + bicarbonate [cytoplasm] <=> ADP [cytoplasm] + H+ [cytoplasm] + malonyl-CoA [cytoplasm] + phosphate [cytoplasm]
r_0111	0	0	acetyl-CoA hydrolase	acetyl-CoA [mitochondrion] + H2O [mitochondrion] <=> acetate [mitochondrion] + coenzyme A [mitochondrion] + H+ [mitochondrion]
r_0112	0.115528	0.116122	acetyl-CoA synthetase	acetate [cytoplasm] + ATP [cytoplasm] + coenzyme A [cytoplasm] <=> acetyl-CoA [cytoplasm] + AMP [cytoplasm] + diphosphate [cytoplasm]
r_0113	0.05362	0.052725	acetyl-CoA synthetase	acetate [mitochondrion] + ATP [mitochondrion] + coenzyme A [mitochondrion] <=> acetyl-CoA [mitochondrion] + AMP [mitochondrion] + diphosphate [mitochondrion]
r_0114	0	0	acetyl-CoA synthetase nuclear	acetate [nucleus] + ATP [nucleus] + coenzyme A [nucleus] <=> acetyl-CoA [nucleus] + AMP [nucleus] + diphosphate [nucleus]
r_0115	0.022577	0.02259	acetylglutamate kinase	ATP [mitochondrion] + N-acetyl-L-glutamate [mitochondrion] <=> ADP [mitochondrion] + N-acetyl-L-gamma-glutamyl phosphate [mitochondrion]
r_0116	0	0	acid phosphatase (secreted)	FMN [extracellular] + H2O [extracellular] <=> phosphate [extracellular] + riboflavin [extracellular]
r_0117	0	0	aconitase	2-methylcitrate [mitochondrion] <=> (2S	3R)-3-hydroxybutane-1	2	3-tricarboxylic acid [mitochondrion]
r_0118	0.022577	0.02259	acteylornithine transaminase	2-acetamido-5-oxopentanoate [mitochondrion] + L-glutamate [mitochondrion] <=> 2-oxoglutarate [mitochondrion] + N(2)-acetyl-L-ornithine [mitochondrion]
r_0119	0	0	acyl carrier protein synthase	coenzyme A [mitochondrion] + H2O [mitochondrion] <=> adenosine 3'	5'-bismonophosphate [mitochondrion] + 2 H+ [mitochondrion] + pantetheine 4'-phosphate [mitochondrion]
r_0120	0	0	acyl-CoA oxidase (decanoyl-CoA)	decanoyl-CoA [peroxisome] + oxygen [peroxisome] <=> hydrogen peroxide [peroxisome] + trans-dec-2-enoyl-CoA [peroxisome]
r_0121	0	0	acyl-CoA oxidase (dodecanoyl-CoA)	lauroyl-CoA [peroxisome] + oxygen [peroxisome] <=> hydrogen peroxide [peroxisome] + trans-dodec-2-enoyl-CoA [peroxisome]
r_0122	0	0	acyl-CoA oxidase (hexacosanoyl-CoA)	hexacosanoyl-CoA [peroxisome] + oxygen [peroxisome] <=> hydrogen peroxide [peroxisome] + trans-hexacos-2-enoyl-CoA [peroxisome]
r_0123	2.9e-05	2.9e-05	acyl-CoA oxidase (hexadecanoyl-CoA)	oxygen [peroxisome] + palmitoyl-CoA [peroxisome] <=> hexadec-2-enoyl-CoA [peroxisome] + hydrogen peroxide [peroxisome]
r_0124	0	0	acyl-CoA oxidase (octadecanoyl-CoA)	oxygen [peroxisome] + stearoyl-CoA [peroxisome] <=> hydrogen peroxide [peroxisome] + trans-octadec-2-enoyl-CoA [peroxisome]
r_0125	0	0	acyl-CoA oxidase (tetradecanoyl-CoA)	myristoyl-CoA [peroxisome] + oxygen [peroxisome] <=> hydrogen peroxide [peroxisome] + trans-tetradec-2-enoyl-CoA [peroxisome]
r_0126	0	0	acyl-CoA:sterol acyltransferase (oleoyl-CoA:episterol)	ER membrane	oleoyl-CoA [endoplasmic reticulum membrane] + episterol [endoplasmic reticulum membrane] <=> coenzyme A [endoplasmic reticulum membrane] + episteryl oleate [endoplasmic reticulum membrane]
r_0127	0	0	acyl-CoA:sterol acyltransferase (oleoyl-CoA:ergosterol)	ER membrane	oleoyl-CoA [endoplasmic reticulum membrane] + ergosterol [endoplasmic reticulum membrane] <=> coenzyme A [endoplasmic reticulum membrane] + ergosteryl oleate [endoplasmic reticulum membrane]
r_0128	0	0	acyl-CoA:sterol acyltransferase (oleoyl-CoA:fecosterol)	ER membrane	oleoyl-CoA [endoplasmic reticulum membrane] + fecosterol [endoplasmic reticulum membrane] <=> coenzyme A [endoplasmic reticulum membrane] + fecosteryl oleate [endoplasmic reticulum membrane]
r_0129	0	0	acyl-CoA:sterol acyltransferase (oleoyl-CoA:lanosterol)	ER membrane	oleoyl-CoA [endoplasmic reticulum membrane] + lanosterol [endoplasmic reticulum membrane] <=> coenzyme A [endoplasmic reticulum membrane] + lanosteryl oleate [endoplasmic reticulum membrane]
r_0130	0	0	acyl-CoA:sterol acyltransferase (oleoyl-CoA:zymosterol)	ER membrane	oleoyl-CoA [endoplasmic reticulum membrane] + zymosterol [endoplasmic reticulum membrane] <=> coenzyme A [endoplasmic reticulum membrane] + zymosteryl oleate [endoplasmic reticulum membrane]
r_0131	0	0	acyl-CoA:sterol acyltransferase (palmitoleoyl-CoA:episterol)	ER membrane	palmitoleoyl-CoA [endoplasmic reticulum membrane] + episterol [endoplasmic reticulum membrane] <=> coenzyme A [endoplasmic reticulum membrane] + episteryl palmitoleate [endoplasmic reticulum membrane]
r_0132	0.000114	0.000114	acyl-CoA:sterol acyltransferase (palmitoleoyl-CoA:ergosterol)	ER membrane	palmitoleoyl-CoA [endoplasmic reticulum membrane] + ergosterol [endoplasmic reticulum membrane] <=> coenzyme A [endoplasmic reticulum membrane] + ergosteryl palmitoleate [endoplasmic reticulum membrane]
r_0133	0	0	acyl-CoA:sterol acyltransferase (palmitoleoyl-CoA:fecosterol)	ER membrane	palmitoleoyl-CoA [endoplasmic reticulum membrane] + fecosterol [endoplasmic reticulum membrane] <=> coenzyme A [endoplasmic reticulum membrane] + fecosteryl palmitoleate [endoplasmic reticulum membrane]
r_0134	0	0	acyl-CoA:sterol acyltransferase (palmitoleoyl-CoA:lanosterol)	ER membrane	palmitoleoyl-CoA [endoplasmic reticulum membrane] + lanosterol [endoplasmic reticulum membrane] <=> coenzyme A [endoplasmic reticulum membrane] + lanosteryl palmitoleate [endoplasmic reticulum membrane]
r_0135	0	0	acyl-CoA:sterol acyltransferase (palmitoleoyl-CoA:zymosterol)	ER membrane	palmitoleoyl-CoA [endoplasmic reticulum membrane] + zymosterol [endoplasmic reticulum membrane] <=> coenzyme A [endoplasmic reticulum membrane] + zymosteryl palmitoleate [endoplasmic reticulum membrane]
r_0137	0	0	acylation of GPI inositol at 2 position	GPI-anchor assembly	step 3	6-(alpha-D-glucosaminyl)-1-phosphatidyl-1D-myo-inositol [endoplasmic reticulum] + palmitoyl-CoA [endoplasmic reticulum] <=> 6-(alpha-D-glucosaminyl)-O-acyl-1-phosphatidyl-1D-myo-inositol [endoplasmic reticulum] + coenzyme A [endoplasmic reticulum]
r_0138	0	0	adenine deaminase	adenine [cytoplasm] + H+ [cytoplasm] + H2O [cytoplasm] <=> ammonium [cytoplasm] + hypoxanthine [cytoplasm]
r_0139	0	0	adenine phosphoribosyltransferase	adenine [cytoplasm] + PRPP [cytoplasm] <=> AMP [cytoplasm] + diphosphate [cytoplasm]
r_0140	0	0	adenosine deaminase	adenosine [cytoplasm] + H+ [cytoplasm] + H2O [cytoplasm] <=> ammonium [cytoplasm] + inosine [cytoplasm]
r_0141	0	0	adenosine hydrolase	adenosine [cytoplasm] + H2O [cytoplasm] <=> adenine [cytoplasm] + D-ribose [cytoplasm]
r_0142	0.002162	0.002163	adenosine kinase	adenosine [cytoplasm] + ATP [cytoplasm] <=> ADP [cytoplasm] + AMP [cytoplasm] + H+ [cytoplasm]
r_0143	0	0	adenosine monophosphate deaminase	AMP [cytoplasm] + H+ [cytoplasm] + H2O [cytoplasm] <=> ammonium [cytoplasm] + IMP [cytoplasm]
r_0144	0.002162	0.002163	adenosylhomocysteinase	H2O [cytoplasm] + S-adenosyl-L-homocysteine [cytoplasm] <=> adenosine [cytoplasm] + L-homocysteine [cytoplasm]
r_0145	0	0	adenosylmethionine decarboxylase	H+ [cytoplasm] + S-adenosyl-L-methionine [cytoplasm] <=> carbon dioxide [cytoplasm] + S-adenosylmethioninamine [cytoplasm]
r_0146	0	0	adenosylmethionine-8-amino-7-oxononanoate transaminase	8-amino-7-oxononanoate [cytoplasm] + S-adenosyl-L-methionine [cytoplasm] <=> 7	8-diaminononanoate [cytoplasm] + S-adenosyl-4-methylthio-2-oxobutanoate [cytoplasm]
r_0147	0	0	adenylate cyclase	ATP [cytoplasm] <=> 3'	5'-cyclic AMP [cytoplasm] + diphosphate [cytoplasm]
r_0148	0.739811	0.740768	adenylate kinase	AMP [cytoplasm] + ATP [cytoplasm] <=> 2 ADP [cytoplasm]
r_0149	0.05369	0.052725	adenylate kinase	AMP [mitochondrion] + ATP [mitochondrion] <=> 2 ADP [mitochondrion]
r_0150	0	0	adenylate kinase (GTP)	AMP [mitochondrion] + GTP [mitochondrion] <=> ADP [mitochondrion] + GDP [mitochondrion]
r_0151	0.013907	0.013915	adenylosuccinate lyase (AICAR)	5'-phosphoribosyl-4-(N-succinocarboxamide)-5-aminoimidazole [cytoplasm] <=> AICAR [cytoplasm] + fumarate [cytoplasm]
r_0152	0.016283	0.016292	adenylosuccinate lyase	adenylo-succinate [cytoplasm] <=> AMP [cytoplasm] + fumarate [cytoplasm]
r_0153	0.016283	0.016292	adenylosuccinate synthase	GTP [cytoplasm] + IMP [cytoplasm] + L-aspartate [cytoplasm] <=> adenylo-succinate [cytoplasm] + GDP [cytoplasm] + 2 H+ [cytoplasm] + phosphate [cytoplasm]
r_0154	0.00805	0.008055	adenylyl-sulfate kinase	5'-adenylyl sulfate [cytoplasm] + ATP [cytoplasm] <=> 3'-phospho-5'-adenylyl sulfate [cytoplasm] + ADP [cytoplasm] + H+ [cytoplasm]
r_0155	0	0	ADP-ribose 2	3-cyclic phosphodiesterase	2'	3'-cyclic AMP [cytoplasm] + H+ [cytoplasm] + H2O [cytoplasm] <=> adenosine 2'-phosphate [cytoplasm]
r_0156	0	0	alanine glyoxylate aminotransferase	glyoxylate [cytoplasm] + L-alanine [cytoplasm] <=> L-glycine [cytoplasm] + pyruvate [cytoplasm]
r_0157	0.064457	0.064494	alanyl-tRNA synthetase	ATP [cytoplasm] + L-alanine [cytoplasm] + tRNA(Ala)	cytoplasmic [cytoplasm] <=> Ala-tRNA(Ala) [cytoplasm] + AMP [cytoplasm] + diphosphate [cytoplasm]
r_0158	0	0	alcohol acetyltransferase (2-methylbutanol)	2-methylbutanol [cytoplasm] + acetyl-CoA [cytoplasm] <=> 2-methylbutyl acetate [cytoplasm] + coenzyme A [cytoplasm]
r_0159	0	0	alcohol acetyltransferase (ethanol)	acetyl-CoA [cytoplasm] + ethanol [cytoplasm] <=> coenzyme A [cytoplasm] + ethyl acetate [cytoplasm]
r_0160	0	0	alcohol acetyltransferase (isoamyl alcohol)	acetyl-CoA [cytoplasm] + isoamylol [cytoplasm] <=> coenzyme A [cytoplasm] + isoamyl acetate [cytoplasm]
r_0161	0	0	alcohol acetyltransferase (isobutyl alcohol)	acetyl-CoA [cytoplasm] + isobutanol [cytoplasm] <=> coenzyme A [cytoplasm] + isobutyl acetate [cytoplasm]
r_0162	0	0	alcohol acetyltransferase (phenylethanol alcohol)	2-phenylethanol [cytoplasm] + acetyl-CoA [cytoplasm] <=> coenzyme A [cytoplasm] + phenethyl acetate [cytoplasm]
r_0163	46.808	46.8394	alcohol dehydrogenase (ethanol to acetaldehyde)	ethanol [cytoplasm] + NAD [cytoplasm] <=> acetaldehyde [cytoplasm] + H+ [cytoplasm] + NADH [cytoplasm]
r_0164	0	0	alcohol dehydrogenase (glycerol	NADP)	D-glyceraldehyde [cytoplasm] + H+ [cytoplasm] + NADPH [cytoplasm] <=> glycerol [cytoplasm] + NADP(+) [cytoplasm]
r_0165	46.808	46.8394	mitochondrial alcohol dehydrogenase	acetaldehyde [mitochondrion] + H+ [mitochondrion] + NADH [mitochondrion] <=> ethanol [mitochondrion] + NAD [mitochondrion]
r_0166	0	0	aldehyde dehydrogenase (2-methylbutanol	NAD)	2-methylbutanal [cytoplasm] + H+ [cytoplasm] + NADH [cytoplasm] <=> 2-methylbutanol [cytoplasm] + NAD [cytoplasm]
r_0167	0	0	aldehyde dehydrogenase (2-methylbutanol	NAD)	2-methylbutanal [mitochondrion] + H+ [mitochondrion] + NADH [mitochondrion] <=> 2-methylbutanol [mitochondrion] + NAD [mitochondrion]
r_0168	0	0	aldehyde dehydrogenase (2-methylbutanol	NADP)	2-methylbutanal [cytoplasm] + H+ [cytoplasm] + NADPH [cytoplasm] <=> 2-methylbutanol [cytoplasm] + NADP(+) [cytoplasm]
r_0169	0	0	aldehyde dehydrogenase (2-phenylethanol	NAD)	H+ [cytoplasm] + NADH [cytoplasm] + phenylacetaldehyde [cytoplasm] <=> 2-phenylethanol [cytoplasm] + NAD [cytoplasm]
r_0170	0	0	aldehyde dehydrogenase (2-phenylethanol	NAD)	H+ [mitochondrion] + NADH [mitochondrion] + phenylacetaldehyde [mitochondrion] <=> 2-phenylethanol [mitochondrion] + NAD [mitochondrion]
r_0171	0	0	aldehyde dehydrogenase (2-phenylethanol	NADP)	H+ [cytoplasm] + NADPH [cytoplasm] + phenylacetaldehyde [cytoplasm] <=> 2-phenylethanol [cytoplasm] + NADP(+) [cytoplasm]
r_0172	0	0	aldehyde dehydrogenase (3-aminopropanal	NAD)	3-aminopropanal [cytoplasm] + H2O [cytoplasm] + NAD [cytoplasm] <=> beta-alanine [cytoplasm] + 2 H+ [cytoplasm] + NADH [cytoplasm]
r_0173	0.107478	0.108067	aldehyde dehydrogenase (acetaldehyde	NADP)	acetaldehyde [cytoplasm] + H2O [cytoplasm] + NADP(+) [cytoplasm] <=> acetate [cytoplasm] + 2 H+ [cytoplasm] + NADPH [cytoplasm]
r_0174	0	0	aldehyde dehydrogenase (acetylaldehyde	NAD)	acetaldehyde [mitochondrion] + H2O [mitochondrion] + NAD [mitochondrion] <=> acetate [mitochondrion] + 2 H+ [mitochondrion] + NADH [mitochondrion]
r_0175	0.053058	0.052725	aldehyde dehydrogenase (acetylaldehyde	NADP)	acetaldehyde [mitochondrion] + H2O [mitochondrion] + NADP(+) [mitochondrion] <=> acetate [mitochondrion] + 2 H+ [mitochondrion] + NADPH [mitochondrion]
r_0176	0	0	aldehyde dehydrogenase (indole-3-acetaldehyde	NAD)	H2O [mitochondrion] + indol-3-ylacetaldehyde [mitochondrion] + NAD [mitochondrion] <=> 2 H+ [mitochondrion] + indole-3-acetate [mitochondrion] + NADH [mitochondrion]
r_0177	0	0	aldehyde dehydrogenase (indole-3-acetaldehyde	NADP)	H2O [cytoplasm] + indol-3-ylacetaldehyde [cytoplasm] + NADP(+) [cytoplasm] <=> 2 H+ [cytoplasm] + indole-3-acetate [cytoplasm] + NADPH [cytoplasm]
r_0178	0	0	aldehyde dehydrogenase (indole-3-acetaldehyde	NADP)	H2O [mitochondrion] + indol-3-ylacetaldehyde [mitochondrion] + NADP(+) [mitochondrion] <=> 2 H+ [mitochondrion] + indole-3-acetate [mitochondrion] + NADPH [mitochondrion]
r_0179	0	0	aldehyde dehydrogenase (isoamyl alcohol	NAD)	3-methylbutanal [cytoplasm] + H+ [cytoplasm] + NADH [cytoplasm] <=> isoamylol [cytoplasm] + NAD [cytoplasm]
r_0180	0	0	aldehyde dehydrogenase (isoamyl alcohol	NAD)	3-methylbutanal [mitochondrion] + H+ [mitochondrion] + NADH [mitochondrion] <=> isoamylol [mitochondrion] + NAD [mitochondrion]
r_0181	0	0	aldehyde dehydrogenase (isoamyl alcohol	NADP)	3-methylbutanal [cytoplasm] + H+ [cytoplasm] + NADPH [cytoplasm] <=> isoamylol [cytoplasm] + NADP(+) [cytoplasm]
r_0182	0	0	aldehyde dehydrogenase (isobutyl alcohol	NAD)	H+ [cytoplasm] + isobutyraldehyde [cytoplasm] + NADH [cytoplasm] <=> isobutanol [cytoplasm] + NAD [cytoplasm]
r_0183	0	0	aldehyde dehydrogenase (isobutyl alcohol	NAD)	H+ [mitochondrion] + isobutyraldehyde [mitochondrion] + NADH [mitochondrion] <=> isobutanol [mitochondrion] + NAD [mitochondrion]
r_0184	0	0	aldehyde dehydrogenase (isobutyl alcohol	NADP)	H+ [cytoplasm] + isobutyraldehyde [cytoplasm] + NADPH [cytoplasm] <=> isobutanol [cytoplasm] + NADP(+) [cytoplasm]
r_0185	0	0	aldehyde dehydrogenase (phenylacetaldehyde	NAD)	H2O [cytoplasm] + NAD [cytoplasm] + phenylacetaldehyde [cytoplasm] <=> 2 H+ [cytoplasm] + NADH [cytoplasm] + phenylacetic acid [cytoplasm]
r_0186	0	0	aldehyde dehydrogenase (tryptophol	NAD)	H+ [cytoplasm] + indol-3-ylacetaldehyde [cytoplasm] + NADH [cytoplasm] <=> NAD [cytoplasm] + tryptophol [cytoplasm]
r_0187	0	0	aldehyde dehydrogenase (tryptophol	NAD)	H+ [mitochondrion] + indol-3-ylacetaldehyde [mitochondrion] + NADH [mitochondrion] <=> NAD [mitochondrion] + tryptophol [mitochondrion]
r_0188	0	0	alkaline phosphatase (dihydroneopterin)	7	8-dihydroneopterin 3'-triphosphate [cytoplasm] + 3 H2O [cytoplasm] <=> 7	8-dihydroneopterin [cytoplasm] + 2 H+ [cytoplasm] + 3 phosphate [cytoplasm]
r_0189	0	0	allantoate amidinohydrolase	allantoate [cytoplasm] + H2O [cytoplasm] <=> urea [cytoplasm] + ureidoglycolic acid [cytoplasm]
r_0190	0	0	allantoinase	reaction	allantoin [cytoplasm] + H2O [cytoplasm] <=> allantoate [cytoplasm] + H+ [cytoplasm]
r_0191	0	0	allophanate hydrolase	3 H+ [cytoplasm] + H2O [cytoplasm] + urea-1-carboxylic acid [cytoplasm] <=> 2 ammonium [cytoplasm] + 2 carbon dioxide [cytoplasm]
r_0192	0	0	alpha 1	2-mannosyltransferase	beta-D-mannosyldiacetylchitobiosyldiphosphodolichol [Golgi] + GDP-alpha-D-mannose [Golgi] <=> alpha-D-mannosyl-beta-D-mannosyldiacetylchitobiosyldiphosphodolichol [Golgi] + GDP [Golgi] + H+ [Golgi]
r_0193	0	0	alpha	alpha-trehalase	H2O [vacuole] + trehalose [vacuole] <=> 2 D-glucose [vacuole]
r_0194	0	0	alpha	alpha-trehalase	H2O [cytoplasm] + trehalose [cytoplasm] <=> 2 D-glucose [cytoplasm]
r_0195	0.003287	0.003289	alpha	alpha-trehalose-phosphate synthase (UDP-forming)	D-glucose 6-phosphate [cytoplasm] + UDP-D-glucose [cytoplasm] <=> alpha	alpha-trehalose 6-phosphate [cytoplasm] + H+ [cytoplasm] + UDP [cytoplasm]
r_0198	0	0	alpha-glucosidase	H2O [cytoplasm] + maltose [cytoplasm] <=> 2 D-glucose [cytoplasm]
r_0199	0	0	amidase	4-guanidinobutanamide [cytoplasm] + H2O [cytoplasm] <=> 4-guanidinobutanoic acid [cytoplasm] + ammonium [cytoplasm]
r_0200	0	0	Aminoacetone:oxygen oxidoreductase(deaminating)(flavin-containing)	aminoacetone [cytoplasm] + H2O [cytoplasm] + oxygen [cytoplasm] <=> ammonium [cytoplasm] + hydrogen peroxide [cytoplasm] + methylglyoxal [cytoplasm]
r_0201	0	0	Aminobutyraldehyde dehydrogenase	4-aminobutanal [mitochondrion] + H2O [mitochondrion] + NAD [mitochondrion] <=> gamma-aminobutyrate [mitochondrion] + 2 H+ [mitochondrion] + NADH [mitochondrion]
r_0202	0.00399	0.003992	anthranilate phosphoribosyltransferase	anthranilate [cytoplasm] + PRPP [cytoplasm] <=> diphosphate [cytoplasm] + N-(5-phospho-beta-D-ribosyl)anthranilate [cytoplasm]
r_0203	0.00399	0.003992	anthranilate synthase	chorismate [cytoplasm] + L-glutamine [cytoplasm] <=> anthranilate [cytoplasm] + H+ [cytoplasm] + L-glutamate [cytoplasm] + pyruvate [cytoplasm]
r_0204	0	0	Ap4A hydrolase	H2O [cytoplasm] + P(1)	P(4)-bis(5'-adenosyl) tetraphosphate [cytoplasm] <=> 2 ADP [cytoplasm] + 2 H+ [cytoplasm]
r_0205	0	0	arabinose reductase	H+ [cytoplasm] + L-arabinose [cytoplasm] + NADPH [cytoplasm] <=> L-arabinitol [cytoplasm] + NADP(+) [cytoplasm]
r_0206	0	0	arginase	H2O [cytoplasm] + L-arginine [cytoplasm] <=> ornithine [cytoplasm] + urea [cytoplasm]
r_0207	0.022577	0.02259	argininosuccinate lyase	(N(omega)-L-arginino)succinic acid [cytoplasm] <=> fumarate [cytoplasm] + L-arginine [cytoplasm]
r_0208	0.022577	0.02259	argininosuccinate synthase	ATP [cytoplasm] + L-aspartate [cytoplasm] + L-citrulline [cytoplasm] <=> (N(omega)-L-arginino)succinic acid [cytoplasm] + AMP [cytoplasm] + diphosphate [cytoplasm] + H+ [cytoplasm]
r_0209	0.022577	0.02259	arginyl-tRNA synthetase	ATP [cytoplasm] + L-arginine [cytoplasm] + tRNA(Arg)	cytoplasmic [cytoplasm] <=> AMP [cytoplasm] + Arg-tRNA(Arg) [cytoplasm] + diphosphate [cytoplasm]
r_0210	0	0	arginyl-tRNA synthetase	ATP [mitochondrion] + L-arginine [mitochondrion] + tRNA(Arg)	mitchondrial [mitochondrion] <=> AMP [mitochondrion] + Arg-tRNA(Arg) [mitochondrion] + diphosphate [mitochondrion]
r_0211	0.014288	0.014296	asparagine synthase (glutamine-hydrolysing)	ATP [cytoplasm] + H2O [cytoplasm] + L-aspartate [cytoplasm] + L-glutamine [cytoplasm] <=> AMP [cytoplasm] + diphosphate [cytoplasm] + H+ [cytoplasm] + L-asparagine [cytoplasm] + L-glutamate [cytoplasm]
r_0212	0.014288	0.014296	Asparaginyl-tRNA synthetase	ATP [cytoplasm] + L-asparagine [cytoplasm] + tRNA(Asn)	cytoplasmic [cytoplasm] <=> AMP [cytoplasm] + Asn-tRNA(Asn) [cytoplasm] + diphosphate [cytoplasm]
r_0213	0	0	asparaginyl-tRNA synthetase	miotchondrial	ATP [mitochondrion] + L-asparagine [mitochondrion] + tRNA(Asn)	mitchondrial [mitochondrion] <=> AMP [mitochondrion] + Asn-tRNA(Asn) [mitochondrion] + diphosphate [mitochondrion]
r_0214	0.015538	0.015547	aspartate carbamoyltransferase	carbamoyl phosphate [cytoplasm] + L-aspartate [cytoplasm] <=> H+ [cytoplasm] + N-carbamoyl-L-aspartate [cytoplasm] + phosphate [cytoplasm]
r_0215	0.22162	0.221913	aspartate kinase	ATP [cytoplasm] + L-aspartate [cytoplasm] <=> 4-phospho-L-aspartate [cytoplasm] + ADP [cytoplasm]
r_0216	46.5647	46.5945	aspartate transaminase	2-oxoglutarate [cytoplasm] + L-aspartate [cytoplasm] <=> L-glutamate [cytoplasm] + oxaloacetate [cytoplasm]
r_0217	-46.9107	-46.9409	aspartate transaminase	2-oxoglutarate [mitochondrion] + L-aspartate [mitochondrion] <=> L-glutamate [mitochondrion] + oxaloacetate [mitochondrion]
r_0218	0	0	aspartate transaminase	2-oxoglutarate [peroxisome] + L-aspartate [peroxisome] <=> L-glutamate [peroxisome] + oxaloacetate [peroxisome]
r_0219	0.22162	0.221913	aspartate-semialdehyde dehydrogenase	4-phospho-L-aspartate [cytoplasm] + H+ [cytoplasm] + NADPH [cytoplasm] <=> L-aspartate 4-semialdehyde [cytoplasm] + NADP(+) [cytoplasm] + phosphate [cytoplasm]
r_0220	0.041796	0.04182	Aspartyl-tRNA synthetase	ATP [cytoplasm] + L-aspartate [cytoplasm] + tRNA(Asp)	cytoplasmic [cytoplasm] <=> AMP [cytoplasm] + Asp-tRNA(Asp) [cytoplasm] + diphosphate [cytoplasm]
r_0221	0	0	Aspartyl-tRNA synthetase	ATP [mitochondrion] + L-aspartate [mitochondrion] + tRNA(Asp)	mitchondrial [mitochondrion] <=> AMP [mitochondrion] + Asp-tRNA(Asp) [mitochondrion] + diphosphate [mitochondrion]
r_0222	0	0	ATP adenylyltransferase	ADP [cytoplasm] + ATP [cytoplasm] + H+ [cytoplasm] <=> P(1)	P(4)-bis(5'-adenosyl) tetraphosphate [cytoplasm] + phosphate [cytoplasm]
r_0223	0	0	ATP adenylyltransferase	ADP [cytoplasm] + GTP [cytoplasm] + H+ [cytoplasm] <=> P1-(5'-adenosyl)	P4-(5'-guanosyl) tetraphosphate [cytoplasm] + phosphate [cytoplasm]
r_0224	0	0	ATP adenylyltransferase	GDP [cytoplasm] + GTP [cytoplasm] + H+ [cytoplasm] <=> P(1)	P(4)-bis(5'-guanosyl) tetraphosphate [cytoplasm] + phosphate [cytoplasm]
r_0225	0.009314	0.00932	ATP phosphoribosyltransferase	ATP [cytoplasm] + PRPP [cytoplasm] <=> 5-phosphoribosyl-ATP [cytoplasm] + diphosphate [cytoplasm]
r_0226	12.0169	12.0241	ATP synthase	ADP [mitochondrion] + 3 H+ [cytoplasm] + phosphate [mitochondrion] <=> ATP [mitochondrion] + 2 H+ [mitochondrion] + H2O [mitochondrion]
r_0227	0	0	ATPase	cytosolic	ATP [cytoplasm] + H2O [cytoplasm] <=> ADP [cytoplasm] + H+ [extracellular] + phosphate [cytoplasm]
r_0228	0	0	beta-1	4 mannosyltransferase	GDP-alpha-D-mannose [cytoplasm] + N	N'-diacetylchitobiosyldiphosphodolichol [cytoplasm] <=> beta-D-mannosyldiacetylchitobiosyldiphosphodolichol [cytoplasm] + GDP [cytoplasm]
r_0229	0	0	biotin synthase	dethiobiotin [cytoplasm] + polysulphur [cytoplasm] <=> biotin [cytoplasm] + 2 H+ [cytoplasm]
r_0230	0	0	biotin-[acetyl-CoA-carboxylase] ligase	ATP [cytoplasm] + biotin [cytoplasm] + H+ [cytoplasm] <=> biotinyl-5'-AMP [cytoplasm] + diphosphate [cytoplasm]
r_0231	0.000958	0.000958	C-14 sterol reductase	4	4-dimethyl-5alpha-cholesta-8	14	24-trien-3beta-ol [cytoplasm] + H+ [cytoplasm] + NADPH [cytoplasm] <=> 14-demethyllanosterol [cytoplasm] + NADP(+) [cytoplasm]
r_0233	0	0	C-22 sterol desaturase (NADP)	ergosta-5	7	24(28)-trien-3beta-ol [cytoplasm] + H+ [cytoplasm] + NADPH [cytoplasm] + oxygen [cytoplasm] <=> ergosta-5	7	22	24(28)-tetraen-3beta-ol [cytoplasm] + 2 H2O [cytoplasm] + NADP(+) [cytoplasm]
r_0234	0.00095	0.000951	C-3 sterol dehydrogenase	NADP(+) [cytoplasm] + zymosterol intermediate 1c [cytoplasm] <=> carbon dioxide [cytoplasm] + H+ [cytoplasm] + NADPH [cytoplasm] + zymosterol intermediate 2 [cytoplasm]
r_0235	0.00095	0.000951	C-3 sterol dehydrogenase (4-methylzymosterol)	4beta-methylzymosterol-4alpha-carboxylic acid [cytoplasm] + NAD [cytoplasm] <=> 3-dehydro-4-methylzymosterol [cytoplasm] + carbon dioxide [cytoplasm] + H+ [cytoplasm] + NADH [cytoplasm]
r_0236	0.00095	0.000951	C-3 sterol keto reductase (4-methylzymosterol)	3-dehydro-4-methylzymosterol [cytoplasm] + H+ [cytoplasm] + NADPH [cytoplasm] <=> 4alpha-methylzymosterol [cytoplasm] + NADP(+) [cytoplasm]
r_0237	0.00095	0.000951	C-3 sterol keto reductase (zymosterol)	H+ [cytoplasm] + NADPH [cytoplasm] + zymosterol intermediate 2 [cytoplasm] <=> NADP(+) [cytoplasm] + zymosterol [cytoplasm]
r_0238	0.00095	0.000951	C-4 methyl sterol oxidase	4alpha-methylzymosterol [cytoplasm] + H+ [cytoplasm] + NADPH [cytoplasm] + oxygen [cytoplasm] <=> H2O [cytoplasm] + NADP(+) [cytoplasm] + zymosterol intermediate 1a [cytoplasm]
r_0239	0.00095	0.000951	C-4 methyl sterol oxidase	H+ [cytoplasm] + NADPH [cytoplasm] + oxygen [cytoplasm] + zymosterol intermediate 1a [cytoplasm] <=> 2 H2O [cytoplasm] + NADP(+) [cytoplasm] + zymosterol intermediate 1b [cytoplasm]
r_0240	0.00095	0.000951	C-4 methyl sterol oxidase	H+ [cytoplasm] + NADPH [cytoplasm] + oxygen [cytoplasm] + zymosterol intermediate 1b [cytoplasm] <=> H2O [cytoplasm] + NADP(+) [cytoplasm] + zymosterol intermediate 1c [cytoplasm]
r_0241	0.00095	0.000951	C-4 sterol methyl oxidase (4	4-dimethylzymosterol)	14-demethyllanosterol [cytoplasm] + 3 H+ [cytoplasm] + 3 NADPH [cytoplasm] + 3 oxygen [cytoplasm] <=> 4beta-methylzymosterol-4alpha-carboxylic acid [cytoplasm] + 4 H2O [cytoplasm] + 3 NADP(+) [cytoplasm]
r_0242	0	0	C-5 sterol desaturase	episterol [cytoplasm] + H+ [cytoplasm] + NADPH [cytoplasm] + oxygen [cytoplasm] <=> ergosta-5	7	24(28)-trien-3beta-ol [cytoplasm] + 2 H2O [cytoplasm] + NADP(+) [cytoplasm]
r_0243	1.3e-05	1.3e-05	C-8 sterol isomerase	fecosterol [cytoplasm] <=> episterol [cytoplasm]
r_0244	0.000901	0.000901	C-s24 sterol reductase	ergosta-5	7	22	24(28)-tetraen-3beta-ol [endoplasmic reticulum] + H+ [endoplasmic reticulum] + NADPH [endoplasmic reticulum] <=> ergosterol [endoplasmic reticulum] + NADP(+) [endoplasmic reticulum]
r_0249	0	0	CAAX farnesyltransferase	4-hydroxybenzoate [cytoplasm] + nonaprenyl diphosphate [cytoplasm] <=> diphosphate [cytoplasm] + 2 H+ [cytoplasm] + nonaprenyl 4-hydroxybenzoate [cytoplasm]
r_0250	0.038115	0.038137	carbamoyl-phosphate synthase (glutamine-hydrolysing)	2 ATP [cytoplasm] + bicarbonate [cytoplasm] + H2O [cytoplasm] + L-glutamine [cytoplasm] <=> 2 ADP [cytoplasm] + carbamoyl phosphate [cytoplasm] + 2 H+ [cytoplasm] + L-glutamate [cytoplasm] + phosphate [cytoplasm]
r_0252	0.072692	0.073261	carnitine O-acetyltransferase	(R)-carnitine [cytoplasm] + acetyl-CoA [cytoplasm] <=> coenzyme A [cytoplasm] + O-acetylcarnitine [cytoplasm]
r_0253	0	0	carnitine O-acetyltransferase	(R)-carnitine [peroxisome] + acetyl-CoA [peroxisome] <=> coenzyme A [peroxisome] + O-acetylcarnitine [peroxisome]
r_0254	0.072692	0.073261	carnitine O-acetyltransferase	coenzyme A [mitochondrion] + O-acetylcarnitine [mitochondrion] <=> (R)-carnitine [mitochondrion] + acetyl-CoA [mitochondrion]
r_0255	0	0	catalase	2 hydrogen peroxide [cytoplasm] <=> 2 H2O [cytoplasm] + oxygen [cytoplasm]
r_0256	1.4e-05	1.4e-05	catalase	2 hydrogen peroxide [peroxisome] <=> 2 H2O [peroxisome] + oxygen [peroxisome]
r_0259	0	0	ceramide-1 hydroxylase (24C)	ceramide-1 (C24) [endoplasmic reticulum] + H+ [endoplasmic reticulum] + NADPH [endoplasmic reticulum] + oxygen [endoplasmic reticulum] <=> ceramide-2 (C24) [endoplasmic reticulum] + H2O [endoplasmic reticulum] + NADP(+) [endoplasmic reticulum]
r_0260	0	0	ceramide-1 hydroxylase (24C)	ceramide-1 (C24) [endoplasmic reticulum] + H+ [endoplasmic reticulum] + NADPH [endoplasmic reticulum] + oxygen [endoplasmic reticulum] <=> ceramide-2' (C24) [endoplasmic reticulum] + H2O [endoplasmic reticulum] + NADP(+) [endoplasmic reticulum]
r_0261	0	0	ceramide-1 hydroxylase (26C)	ceramide-1 (C26) [endoplasmic reticulum] + H+ [endoplasmic reticulum] + NADPH [endoplasmic reticulum] + oxygen [endoplasmic reticulum] <=> ceramide-2 (C26) [endoplasmic reticulum] + H2O [endoplasmic reticulum] + NADP(+) [endoplasmic reticulum]
r_0262	0	0	ceramide-1 hydroxylase (26C)	ceramide-1 (C26) [endoplasmic reticulum] + H+ [endoplasmic reticulum] + NADPH [endoplasmic reticulum] + oxygen [endoplasmic reticulum] <=> ceramide-2' (C26) [endoplasmic reticulum] + H2O [endoplasmic reticulum] + NADP(+) [endoplasmic reticulum]
r_0263	0	0	ceramide-1 synthase (24C)	sphinganine [endoplasmic reticulum] + tetracosanoyl-CoA [endoplasmic reticulum] <=> ceramide-1 (C24) [endoplasmic reticulum] + coenzyme A [endoplasmic reticulum] + H+ [endoplasmic reticulum]
r_0264	0	0	ceramide-1 synthase (26C)	hexacosanoyl-CoA [endoplasmic reticulum] + sphinganine [endoplasmic reticulum] <=> ceramide-1 (C26) [endoplasmic reticulum] + coenzyme A [endoplasmic reticulum] + H+ [endoplasmic reticulum]
r_0265	0	0	ceramide-2 synthase (24C)	phytosphingosine [endoplasmic reticulum] + tetracosanoyl-CoA [endoplasmic reticulum] <=> ceramide-2 (C24) [endoplasmic reticulum] + coenzyme A [endoplasmic reticulum] + H+ [endoplasmic reticulum]
r_0266	0	0	ceramide-2 synthase (26C)	hexacosanoyl-CoA [endoplasmic reticulum] + phytosphingosine [endoplasmic reticulum] <=> ceramide-2 (C26) [endoplasmic reticulum] + coenzyme A [endoplasmic reticulum] + H+ [endoplasmic reticulum]
r_0267	0	0	ceramide-3 synthase (24C)	ceramide-2 (C24) [endoplasmic reticulum] + H+ [endoplasmic reticulum] + NADPH [endoplasmic reticulum] + oxygen [endoplasmic reticulum] <=> ceramide-3 (C24) [endoplasmic reticulum] + H2O [endoplasmic reticulum] + NADP(+) [endoplasmic reticulum]
r_0268	0	0	ceramide-3 synthase (26C)	ceramide-2 (C26) [endoplasmic reticulum] + H+ [endoplasmic reticulum] + NADPH [endoplasmic reticulum] + oxygen [endoplasmic reticulum] <=> ceramide-3 (C26) [endoplasmic reticulum] + H2O [endoplasmic reticulum] + NADP(+) [endoplasmic reticulum]
r_0269	0	0	ceramide-4 synthase (24C)	ceramide-3 (C24) [endoplasmic reticulum] + H+ [endoplasmic reticulum] + NADPH [endoplasmic reticulum] + oxygen [endoplasmic reticulum] <=> ceramide-4 (C24) [endoplasmic reticulum] + H2O [endoplasmic reticulum] + NADP(+) [endoplasmic reticulum]
r_0270	0	0	ceramide-4 synthase (26C)	ceramide-3 (C26) [endoplasmic reticulum] + H+ [endoplasmic reticulum] + NADPH [endoplasmic reticulum] + oxygen [endoplasmic reticulum] <=> ceramide-4 (C26) [endoplasmic reticulum] + H2O [endoplasmic reticulum] + NADP(+) [endoplasmic reticulum]
r_0271	0	0	chitin deacetylase	chitin [cytoplasm] + H2O [cytoplasm] <=> acetate [cytoplasm] + chitosan [cell envelope] + H+ [cytoplasm]
r_0272	0	0	chitin synthase	UDP-N-acetyl-alpha-D-glucosamine [cytoplasm] <=> chitin [cytoplasm] + H+ [cytoplasm] + UDP [cytoplasm]
r_0273	0	0	choline kinase	ATP [cytoplasm] + choline [cytoplasm] <=> ADP [cytoplasm] + choline phosphate [cytoplasm] + H+ [cytoplasm]
r_0274	0	0	choline phosphate cytididyltransferase	choline phosphate [cytoplasm] + CTP [cytoplasm] + H+ [cytoplasm] <=> CDP-choline [cytoplasm] + diphosphate [cytoplasm]
r_0278	0.033212	0.033161	chorismate mutase	chorismate [cytoplasm] <=> prephenate [cytoplasm]
r_0279	0.037202	0.037153	chorismate synthase	5-O-(1-carboxyvinyl)-3-phosphoshikimic acid [cytoplasm] <=> chorismate [cytoplasm] + phosphate [cytoplasm]
r_0280	0	0	cis-aconitate(3-) to isocitrate	cis-aconitate [mitochondrion] + H2O [mitochondrion] <=> isocitrate [mitochondrion]
r_0281	0	0	cis-prenyltransferase step 01	farnesyl diphosphate [lipid particle] + isopentenyl diphosphate [lipid particle] <=> diphosphate [lipid particle] + geranylgeranyl diphosphate [lipid particle]
r_0282	0	0	cis-prenyltransferase step 02	geranylgeranyl diphosphate [lipid particle] + isopentenyl diphosphate [lipid particle] <=> diphosphate [lipid particle] + pentaprenyl diphosphate [lipid particle]
r_0283	0	0	cis-prenyltransferase step 03	isopentenyl diphosphate [lipid particle] + pentaprenyl diphosphate [lipid particle] <=> diphosphate [lipid particle] + hexaprenyl diphosphate [lipid particle]
r_0284	0	0	cis-prenyltransferase step 04	hexaprenyl diphosphate [lipid particle] + isopentenyl diphosphate [lipid particle] <=> diphosphate [lipid particle] + heptaprenyl diphosphate [lipid particle]
r_0285	0	0	cis-prenyltransferase step 05	heptaprenyl diphosphate [lipid particle] + isopentenyl diphosphate [lipid particle] <=> diphosphate [lipid particle] + octaprenyl diphosphate [lipid particle]
r_0286	0	0	cis-prenyltransferase step 06	isopentenyl diphosphate [lipid particle] + octaprenyl diphosphate [lipid particle] <=> diphosphate [lipid particle] + nonaprenyl diphosphate [lipid particle]
r_0287	0	0	cis-prenyltransferase step 07	isopentenyl diphosphate [lipid particle] + nonaprenyl diphosphate [lipid particle] <=> decaprenyl diphosphate [lipid particle] + diphosphate [lipid particle]
r_0288	0	0	cis-prenyltransferase step 08	decaprenyl diphosphate [lipid particle] + isopentenyl diphosphate [lipid particle] <=> diphosphate [lipid particle] + undecaprenyl diphosphate [lipid particle]
r_0289	0	0	cis-prenyltransferase step 09	isopentenyl diphosphate [lipid particle] + undecaprenyl diphosphate [lipid particle] <=> diphosphate [lipid particle] + dodecaprenyl diphosphate [lipid particle]
r_0290	0	0	cis-prenyltransferase step 10	dodecaprenyl diphosphate [lipid particle] + isopentenyl diphosphate [lipid particle] <=> diphosphate [lipid particle] + tridecaprenyl diphosphate [lipid particle]
r_0291	0	0	cis-prenyltransferase step 11	isopentenyl diphosphate [lipid particle] + tridecaprenyl diphosphate [lipid particle] <=> diphosphate [lipid particle] + tetradecaprenyl diphosphate [lipid particle]
r_0292	0	0	cis-prenyltransferase step 12	isopentenyl diphosphate [lipid particle] + tetradecaprenyl diphosphate [lipid particle] <=> diphosphate [lipid particle] + pentadecaprenyl diphosphate [lipid particle]
r_0293	0	0	cis-prenyltransferase step 13	isopentenyl diphosphate [lipid particle] + pentadecaprenyl diphosphate [lipid particle] <=> diphosphate [lipid particle] + hexadecaprenyl diphosphate [lipid particle]
r_0294	0	0	cis-prenyltransferase step 14	hexadecaprenyl diphosphate [lipid particle] + isopentenyl diphosphate [lipid particle] <=> diphosphate [lipid particle] + heptadecaprenyl diphosphate [lipid particle]
r_0295	0	0	cis-prenyltransferase step 15	heptadecaprenyl diphosphate [lipid particle] + isopentenyl diphosphate [lipid particle] <=> diphosphate [lipid particle] + octadecaprenyl diphosphate [lipid particle]
r_0296	0	0	cis-prenyltransferase step 16	isopentenyl diphosphate [lipid particle] + octadecaprenyl diphosphate [lipid particle] <=> diphosphate [lipid particle] + nonadecaprenyl diphosphate [lipid particle]
r_0297	0	0	cis-prenyltransferase step 17	isopentenyl diphosphate [lipid particle] + nonadecaprenyl diphosphate [lipid particle] <=> diphosphate [lipid particle] + icosaprenyl diphosphate [lipid particle]
r_0298	0	0	cis-prenyltransferase step 18	icosaprenyl diphosphate [lipid particle] + isopentenyl diphosphate [lipid particle] <=> diphosphate [lipid particle] + henicosaprenyl diphosphate [lipid particle]
r_0299	0	0	cis-prenyltransferase step 19	henicosaprenyl diphosphate [lipid particle] + isopentenyl diphosphate [lipid particle] <=> diphosphate [lipid particle] + docosaprenyl diphosphate [lipid particle]
r_0300	0.143102	0.143185	citrate synthase	acetyl-CoA [mitochondrion] + H2O [mitochondrion] + oxaloacetate [mitochondrion] <=> citrate [mitochondrion] + coenzyme A [mitochondrion] + H+ [mitochondrion]
r_0301	2.9e-05	2.9e-05	citrate synthase	peroxisomal	acetyl-CoA [peroxisome] + H2O [peroxisome] + oxaloacetate [peroxisome] <=> citrate [peroxisome] + coenzyme A [peroxisome] + H+ [peroxisome]
r_0302	0	0	citrate to cis-aconitate(3-)	citrate [mitochondrion] <=> cis-aconitate [mitochondrion] + H2O [mitochondrion]
r_0303	0.143131	0.143214	citrate to cis-aconitate(3-)	cytoplasmic	citrate [cytoplasm] <=> cis-aconitate [cytoplasm] + H2O [cytoplasm]
r_0304	7e-05	0	coproporphyrinogen oxidase (O2 required)	coproporphyrinogen III [cytoplasm] + 2 H+ [cytoplasm] + oxygen [cytoplasm] <=> 2 carbon dioxide [cytoplasm] + 2 H2O [cytoplasm] + protoporphyrinogen [cytoplasm]
r_0306	0	0	CTP synthase (glutamine)	ATP [cytoplasm] + H2O [cytoplasm] + L-glutamine [cytoplasm] + UTP [cytoplasm] <=> ADP [cytoplasm] + CTP [cytoplasm] + 2 H+ [cytoplasm] + L-glutamate [cytoplasm] + phosphate [cytoplasm]
r_0307	0.006686	0.00669	CTP synthase (NH3)	ammonium [cytoplasm] + ATP [cytoplasm] + UTP [cytoplasm] <=> ADP [cytoplasm] + CTP [cytoplasm] + 2 H+ [cytoplasm] + phosphate [cytoplasm]
r_0308	0	0	cystathionine b-lyase	H2O [cytoplasm] + L-cystathionine [cytoplasm] <=> ammonium [cytoplasm] + L-homocysteine [cytoplasm] + pyruvate [cytoplasm]
r_0309	0.000927	0.000928	cystathionine beta-synthase	L-homocysteine [cytoplasm] + L-serine [cytoplasm] <=> H2O [cytoplasm] + L-cystathionine [cytoplasm]
r_0310	0.000927	0.000928	cystathionine g-lyase	H2O [cytoplasm] + L-cystathionine [cytoplasm] <=> 2-oxobutanoate [cytoplasm] + ammonium [cytoplasm] + L-cysteine [cytoplasm]
r_0311	0	0	cystathionine gamma-synthase	L-cysteine [cytoplasm] + O-acetyl-L-homoserine [cytoplasm] <=> acetate [cytoplasm] + H+ [cytoplasm] + L-cystathionine [cytoplasm]
r_0312	0	0	cysteine synthase	hydrogen sulfide [cytoplasm] + O-acetyl-L-serine [cytoplasm] <=> acetate [cytoplasm] + H+ [cytoplasm] + L-cysteine [cytoplasm]
r_0313	0.000927	0.000928	cysteinyl-tRNA synthetase	ATP [cytoplasm] + L-cysteine [cytoplasm] + tRNA(Cys)	cytoplasmic [cytoplasm] <=> AMP [cytoplasm] + Cys-tRNA(Cys) [cytoplasm] + diphosphate [cytoplasm]
r_0314	0	0	cytidine deaminase	cytidine [cytoplasm] + H+ [cytoplasm] + H2O [cytoplasm] <=> ammonium [cytoplasm] + uridine [cytoplasm]
r_0315	0	0	cytidine kinase (GTP)	cytidine [cytoplasm] + GTP [cytoplasm] <=> CMP [cytoplasm] + GDP [cytoplasm] + H+ [cytoplasm]
r_0317	0.000958	0.000958	cytochrome P450 lanosterol 14-alpha-demethylase (NADP)	2 H+ [cytoplasm] + lanosterol [cytoplasm] + 3 NADPH [cytoplasm] + 3 oxygen [cytoplasm] <=> 4	4-dimethyl-5alpha-cholesta-8	14	24-trien-3beta-ol [cytoplasm] + formate [cytoplasm] + 4 H2O [cytoplasm] + 3 NADP(+) [cytoplasm]
r_0318	0	0	cytosine deaminase	cytosine [cytoplasm] + H+ [cytoplasm] + H2O [cytoplasm] <=> ammonium [cytoplasm] + uracil [cytoplasm]
r_0319	0	0	D-arabinono-1	4-lactone oxidase	D-arabinono-1	4-lactone [cytoplasm] + oxygen [cytoplasm] <=> dehydro-D-arabinono-1	4-lactone [cytoplasm] + hydrogen peroxide [cytoplasm]
r_0320	0	0	D-arabinose 1-dehydrogenase (NAD)	D-arabinose [cytoplasm] + NAD [cytoplasm] <=> D-arabinono-1	4-lactone [cytoplasm] + H+ [cytoplasm] + NADH [cytoplasm]
r_0321	0	0	D-arabinose 1-dehydrogenase (NADP)	D-arabinose [cytoplasm] + NADP(+) [cytoplasm] <=> D-arabinono-1	4-lactone [cytoplasm] + H+ [cytoplasm] + NADPH [cytoplasm]
r_0322	0	0	D-fructose 1-phosphate D-glyceraldehyde-3-phosphate-lyase	D-fructose 1-phosphate [cytoplasm] <=> D-glyceraldehyde [cytoplasm] + dihydroxyacetone phosphate [cytoplasm]
r_0323	0	0	D-sorbitol dehydrogenase (D-fructose producing)	D-glucitol [cytoplasm] + NAD [cytoplasm] <=> D-fructose [cytoplasm] + H+ [cytoplasm] + NADH [cytoplasm]
r_0326	6.9e-05	6.9e-05	dCMP deaminase	dCMP [cytoplasm] + H+ [cytoplasm] + H2O [cytoplasm] <=> ammonium [cytoplasm] + dUMP [cytoplasm]
r_0327	0	0	dCTP deaminase	dCTP [cytoplasm] + H+ [cytoplasm] + H2O [cytoplasm] <=> ammonium [cytoplasm] + dUTP [cytoplasm]
r_0328	0	0	deoxyadenosine deaminase	2'-deoxyadenosine [cytoplasm] + H+ [cytoplasm] + H2O [cytoplasm] <=> 2'-deoxyinosine [cytoplasm] + ammonium [cytoplasm]
r_0329	0	0	deoxycytidine deaminase	deoxycytidine [cytoplasm] + H+ [cytoplasm] + H2O [cytoplasm] <=> 2'-deoxyuridine [cytoplasm] + ammonium [cytoplasm]
r_0330	-0.000337	-0.000337	deoxyguanylate kinase (dGMP:ATP)	ATP [cytoplasm] + dGMP [cytoplasm] <=> ADP [cytoplasm] + dGDP [cytoplasm]
r_0331	0	0	deoxyhypusine synthase	cytosolic/mitochondrial	H2O [cytoplasm] + spermidine [cytoplasm] + ubiquinone-6 [mitochondrion] <=> 4-aminobutanal [cytoplasm] + trimethylenediamine [cytoplasm] + ubiquinol-6 [mitochondrion]
r_0332	0	0	deoxyribokinase	2-deoxy-D-ribose [cytoplasm] + ATP [cytoplasm] <=> 2-deoxy-D-ribose 5-phosphate [cytoplasm] + ADP [cytoplasm] + H+ [cytoplasm]
r_0333	0	0	deoxyuridine phosphorylase	2'-deoxyuridine [cytoplasm] + phosphate [cytoplasm] <=> 2-deoxy-D-ribofuranose 1-phosphate [cytoplasm] + uracil [cytoplasm]
r_0334	0	0	dephospho-CoA kinase	3'-dephospho-CoA [mitochondrion] + ATP [mitochondrion] <=> ADP [mitochondrion] + coenzyme A [mitochondrion] + H+ [mitochondrion]
r_0335	0	0	dethiobiotin synthase	7	8-diaminononanoate [cytoplasm] + ATP [cytoplasm] + carbon dioxide [cytoplasm] <=> ADP [cytoplasm] + dethiobiotin [cytoplasm] + 3 H+ [cytoplasm] + phosphate [cytoplasm]
r_0338	0	0	dihydoorotic acid (ubiquinone-6)	(S)-dihydroorotate [cytoplasm] + ubiquinone-6 [mitochondrion] <=> orotate [cytoplasm] + ubiquinol-6 [mitochondrion]
r_0339	0	0	dihydoorotic acid dehydrogenase	(S)-dihydroorotate [cytoplasm] + oxygen [cytoplasm] <=> hydrogen peroxide [cytoplasm] + orotate [cytoplasm]
r_0340	6.1e-05	6.1e-05	dihydroceramidase	lignoceric acid [endoplasmic reticulum] + sphinganine [endoplasmic reticulum] <=> ceramide-1 (C24) [endoplasmic reticulum]
r_0341	0	0	dihydroceramidase	cerotic acid [endoplasmic reticulum] + sphinganine [endoplasmic reticulum] <=> ceramide-1 (C26) [endoplasmic reticulum]
r_0342	0	0	dihydroceramidase	ceramide-2 (C24) [endoplasmic reticulum] <=> lignoceric acid [endoplasmic reticulum] + phytosphingosine [endoplasmic reticulum]
r_0343	0	0	dihydroceramidase	ceramide-2 (C26) [endoplasmic reticulum] <=> cerotic acid [endoplasmic reticulum] + phytosphingosine [endoplasmic reticulum]
r_0344	0.000506	0.000506	dihydrofolate reductase	dihydrofolic acid [cytoplasm] + H+ [cytoplasm] + NADPH [cytoplasm] <=> NADP(+) [cytoplasm] + THF [cytoplasm]
r_0345	0	0	dihydrofolate reductase	dihydrofolic acid [mitochondrion] + H+ [mitochondrion] + NADPH [mitochondrion] <=> NADP(+) [mitochondrion] + THF [mitochondrion]
r_0346	0	0	dihydrofolate synthase	7	8-dihydropteroate [cytoplasm] + ATP [cytoplasm] + L-glutamate [cytoplasm] <=> ADP [cytoplasm] + dihydrofolic acid [cytoplasm] + H+ [cytoplasm] + phosphate [cytoplasm]
r_0347	0	0	dihydroneopterin aldolase	7	8-dihydroneopterin [mitochondrion] <=> 2-amino-6-(hydroxymethyl)-7	8-dihydropteridin-4-ol [mitochondrion] + glycolaldehyde [mitochondrion]
r_0348	0	0	dihydroneopterin monophosphate dephosphorylase	7	8-dihydroneopterin 3'-phosphate [cytoplasm] + H2O [cytoplasm] <=> 7	8-dihydroneopterin [cytoplasm] + phosphate [cytoplasm]
r_0349	-0.015538	-0.015547	dihydroorotase	(S)-dihydroorotate [cytoplasm] + H2O [cytoplasm] <=> H+ [cytoplasm] + N-carbamoyl-L-aspartate [cytoplasm]
r_0350	0	0	dihydropteroate synthase	2-amino-6-(hydroxymethyl)-7	8-dihydropteridin-4-ol [mitochondrion] + 4-aminobenzoate [mitochondrion] <=> 7	8-dihydropteroate [mitochondrion] + H2O [mitochondrion]
r_0351	0	0	dihydropteroate synthase	(2-amino-4-hydroxy-7	8-dihydropteridin-6-yl)methyl trihydrogen diphosphate [mitochondrion] + 4-aminobenzoate [mitochondrion] <=> 7	8-dihydropteroate [mitochondrion] + diphosphate [mitochondrion]
r_0352	0.078815	0.07886	dihydroxy-acid dehydratase (2	3-dihydroxy-3-methylbutanoate)	(R)-2	3-dihydroxy-3-methylbutanoate [mitochondrion] <=> 3-methyl-2-oxobutanoate [mitochondrion] + H2O [mitochondrion]
r_0353	0.027072	0.027088	dihydroxy-acid dehydratase (2	3-dihydroxy-3-methylpentanoate)	(2R	3R)-2	3-dihydroxy-3-methylpentanoate [mitochondrion] <=> (S)-3-methyl-2-oxopentanoate [mitochondrion] + H2O [mitochondrion]
r_0354	0.481133	0.481576	dihydroxyacetone kinase	ATP [cytoplasm] + glycerone [cytoplasm] <=> ADP [cytoplasm] + dihydroxyacetone phosphate [cytoplasm] + H+ [cytoplasm]
r_0355	0.001925	0.001926	dimethylallyltranstransferase	isopentenyl diphosphate [cytoplasm] + prenyl diphosphate [cytoplasm] <=> diphosphate [cytoplasm] + geranyl diphosphate [cytoplasm]
r_0356	0	0	diphosphoglyceromutase	1	3-bisphospho-D-glycerate [cytoplasm] <=> 2	3-bisphospho-D-glyceric acid [cytoplasm] + H+ [cytoplasm]
r_0357	0	0	diphosphoinositol-1	3	4	6-tetrakisphosphate diphosphohydrolase	5	6-bis(diphospho)-1D-myo-inositol tetrakisphosphate [cytoplasm] + 3 H2O [cytoplasm] <=> 6 H+ [cytoplasm] + myo-inositol 1	3	4	5	6-pentakisphosphate [cytoplasm] + 3 phosphate [cytoplasm]
r_0358	0	0	diphosphoinositol-1	3	4	6-tetrakisphosphate synthase	ATP [cytoplasm] + 5 H+ [cytoplasm] + myo-inositol 1	3	4	5	6-pentakisphosphate [cytoplasm] + 2 phosphate [cytoplasm] <=> 5	6-bis(diphospho)-1D-myo-inositol tetrakisphosphate [cytoplasm] + ADP [cytoplasm] + 2 H2O [cytoplasm]
r_0359	0	0	diphthine synthase	2-(3-amino-3-carboxypropyl)-L-histidine [cytoplasm] + S-adenosyl-L-methionine [cytoplasm] <=> 2-[3-carboxy-3-(methylammonio)propyl]-L-histidine [cytoplasm] + H+ [cytoplasm] + S-adenosyl-L-homocysteine [cytoplasm]
r_0360	0	0	dolichol kinase	CTP [cytoplasm] + dolichol [cytoplasm] <=> CDP [cytoplasm] + dolichyl phosphate [cytoplasm] + H+ [cytoplasm]
r_0361	0.113501	0.113567	dolichyl-phosphate D-mannosyltransferase	dolichyl phosphate [cytoplasm] + GDP-alpha-D-mannose [cytoplasm] <=> dolichyl D-mannosyl phosphate [endoplasmic reticulum] + GDP [cytoplasm]
r_0362	0.113501	0.113567	dolichyl-phosphate-mannose--protein mannosyltransferase	dolichyl D-mannosyl phosphate [endoplasmic reticulum] <=> dolichyl phosphate [endoplasmic reticulum] + H+ [endoplasmic reticulum] + mannan [endoplasmic reticulum]
r_0363	0	0	dTMP kinase	ATP [cytoplasm] + dTMP [cytoplasm] <=> ADP [cytoplasm] + dTDP [cytoplasm]
r_0364	0.000437	0.000437	dUTP diphosphatase	dUTP [cytoplasm] + H2O [cytoplasm] <=> diphosphate [cytoplasm] + dUMP [cytoplasm] + H+ [cytoplasm]
r_0365	0	0	endopolygalacturonase	H2O [extracellular] + pectin [extracellular] <=> D-galacturonate [extracellular]
r_0366	0.855708	0.855501	enolase	2-phospho-D-glyceric acid [cytoplasm] <=> H2O [cytoplasm] + phosphoenolpyruvate [cytoplasm]
r_0368	0	0	ethanolamine kinase	ATP [cytoplasm] + ethanolamine [cytoplasm] <=> ADP [cytoplasm] + H+ [cytoplasm] + O-phosphoethanolamine [cytoplasm]
r_0369	0	0	ethyl acetate-hydrolyzing esterase	ethyl acetate [cytoplasm] + H2O [cytoplasm] <=> acetate [cytoplasm] + ethanol [cytoplasm] + H+ [cytoplasm]
r_0370	0	0	exo-1	3-beta-glucan glucohydrase	(1->3)-beta-D-glucan [extracellular] + H2O [extracellular] <=> D-glucose [extracellular]
r_0373	0	0	farnesyltranstransferase	farnesyl diphosphate [cytoplasm] + isopentenyl diphosphate [cytoplasm] <=> geranylgeranyl diphosphate [cytoplasm] + diphosphate [cytoplasm]
r_0399	0	0	fatty-acid--CoA ligase (decanoate)	ATP [peroxisome] + coenzyme A [peroxisome] + decanoate [peroxisome] <=> AMP [peroxisome] + decanoyl-CoA [peroxisome] + diphosphate [peroxisome]
r_0400	0	0	fatty-acid--CoA ligase (dodecanoate)	ATP [peroxisome] + coenzyme A [peroxisome] + laurate [peroxisome] <=> AMP [peroxisome] + diphosphate [peroxisome] + lauroyl-CoA [peroxisome]
r_0402	2.9e-05	2.9e-05	fatty-acid--CoA ligase (hexadecanoate)	ATP [peroxisome] + coenzyme A [peroxisome] + palmitate [peroxisome] <=> AMP [peroxisome] + diphosphate [peroxisome] + palmitoyl-CoA [peroxisome]
r_0410	0	0	fatty-acid--CoA ligase (octanoate)	ATP [peroxisome] + coenzyme A [peroxisome] + octanoate [peroxisome] <=> AMP [peroxisome] + diphosphate [peroxisome] + octanoyl-CoA [peroxisome]
r_0412	-2.9e-05	-2.9e-05	fatty-acid--CoA ligase (tetradecanoate)	ATP [peroxisome] + coenzyme A [peroxisome] + myristate [peroxisome] <=> AMP [peroxisome] + diphosphate [peroxisome] + myristoyl-CoA [peroxisome]
r_0436	7e-05	0	ferrochelatase	iron [mitochondrion] + protoporphyrin [mitochondrion] <=> ferroheme b [mitochondrion] + 2 H+ [mitochondrion]
r_0437	0	0	ferrocytochrome-c:hydrogen-peroxide oxidoreductase	2 ferrocytochrome c [mitochondrion] + hydrogen peroxide [mitochondrion] <=> 2 ferricytochrome c [mitochondrion] + 2 H2O [mitochondrion]
r_0438	0	0	ferrocytochrome-c:oxygen oxidoreductase	4 ferrocytochrome c [mitochondrion] + 2 H+ [mitochondrion] + oxygen [mitochondrion] <=> 4 ferricytochrome c [mitochondrion] + 2 H+ [cytoplasm] + 2 H2O [mitochondrion]
r_0439	0	0	ferrocytochrome-c:oxygen oxidoreductase	2 ferricytochrome c [mitochondrion] + 1.5 H+ [mitochondrion] + ubiquinol-6 [mitochondrion] <=> 2 ferrocytochrome c [mitochondrion] + 1.5 H+ [cytoplasm] + ubiquinone-6 [mitochondrion]
r_0440	0	0	FMN adenylyltransferase	ATP [cytoplasm] + FMN [cytoplasm] + H+ [cytoplasm] <=> diphosphate [cytoplasm] + FAD [cytoplasm]
r_0441	0	0	FMN reductase	FMN [cytoplasm] + H+ [cytoplasm] + NADH [cytoplasm] <=> FMNH2 [cytoplasm] + NAD [cytoplasm]
r_0442	0	0	FMN reductase	FMN [cytoplasm] + H+ [cytoplasm] + NADPH [cytoplasm] <=> FMNH2 [cytoplasm] + NADP(+) [cytoplasm]
r_0443	0	0	formaldehyde dehydrogenase	formaldehyde [cytoplasm] + glutathione [cytoplasm] + NAD [cytoplasm] <=> H+ [cytoplasm] + NADH [cytoplasm] + S-formylglutathione [cytoplasm]
r_0445	0	0	formate dehydrogenase	formate [cytoplasm] + NAD [cytoplasm] <=> carbon dioxide [cytoplasm] + NADH [cytoplasm]
r_0446	0.076781	0.077189	formate-tetrahydrofolate ligase	ATP [cytoplasm] + formate [cytoplasm] + THF [cytoplasm] <=> 10-formyl-THF [cytoplasm] + ADP [cytoplasm] + phosphate [cytoplasm]
r_0447	-0.075406	-0.075813	formate-tetrahydrofolate ligase	ATP [mitochondrion] + formate [mitochondrion] + THF [mitochondrion] <=> 10-formyl-THF [mitochondrion] + ADP [mitochondrion] + phosphate [mitochondrion]
r_0448	0	0	fructose-2	6-bisphosphate 2-phosphatase	beta-D-fructose 2	6-bisphosphate [cytoplasm] + H2O [cytoplasm] <=> D-fructose 6-phosphate [cytoplasm] + phosphate [cytoplasm]
r_0449	0	0	fructose-bisphosphatase	D-fructose 1	6-bisphosphate [cytoplasm] + H2O [cytoplasm] <=> D-fructose 6-phosphate [cytoplasm] + phosphate [cytoplasm]
r_0450	0.446735	0.446438	fructose-bisphosphate aldolase	D-fructose 1	6-bisphosphate [cytoplasm] <=> dihydroxyacetone phosphate [cytoplasm] + glyceraldehyde 3-phosphate [cytoplasm]
r_0451	-0.000562	0	fumarase	fumarate [mitochondrion] + H2O [mitochondrion] <=> (S)-malate [mitochondrion]
r_0452	0.052766	0.052797	fumarase	cytoplasmic	fumarate [cytoplasm] + H2O [cytoplasm] <=> (S)-malate [cytoplasm]
r_0453	0	0	Fumarate dependent DHORD	(S)-dihydroorotate [cytoplasm] + fumarate [cytoplasm] <=> orotate [cytoplasm] + succinate [cytoplasm]
r_0454	0	0	fumarate reductase	FADH2 [mitochondrion] + fumarate [mitochondrion] <=> FAD [mitochondrion] + succinate [mitochondrion]
r_0455	0	0	soluble fumarate reductase	FADH2 [cytoplasm] + fumarate [cytoplasm] <=> FAD [cytoplasm] + succinate [cytoplasm]
r_0457	0	0	g-glutamyltransferase	glutathione [cytoplasm] + L-alanine [cytoplasm] <=> L-cysteinylglycine [cytoplasm] + L-gamma-glutamyl-L-alanine [cytoplasm]
r_0458	0	0	galactokinase	ATP [cytoplasm] + D-galactose [cytoplasm] <=> ADP [cytoplasm] + alpha-D-galactose 1-phosphate [cytoplasm] + H+ [cytoplasm]
r_0459	0	0	galactose-1-phosphate uridylyltransferase	alpha-D-galactose 1-phosphate [cytoplasm] + H+ [cytoplasm] + UTP [cytoplasm] <=> diphosphate [cytoplasm] + UDP-D-galactose [cytoplasm]
r_0460	0	0	gamma-glutamylcysteine synthetase	ATP [cytoplasm] + L-cysteine [cytoplasm] + L-glutamate [cytoplasm] <=> ADP [cytoplasm] + H+ [cytoplasm] + L-gamma-glutamyl-L-cysteine [cytoplasm] + phosphate [cytoplasm]
r_0461	0	0	geranylgeranyltranstransferase	geranylgeranyl diphosphate [cytoplasm] + isopentenyl diphosphate [cytoplasm] <=> diphosphate [cytoplasm] + pentaprenyl diphosphate [cytoplasm]
r_0462	0.001925	0.001926	geranyltranstransferase	geranyl diphosphate [cytoplasm] + isopentenyl diphosphate [cytoplasm] <=> farnesyl diphosphate [cytoplasm] + diphosphate [cytoplasm]
r_0463	0	0	glucan 1	4-alpha-glucosidase	glycogen [cytoplasm] + H2O [cytoplasm] <=> D-glucose [cytoplasm]
r_0464	0	0	glucan 1	4-alpha-glucosidase	vacuole	glycogen [vacuole] + H2O [vacuole] <=> D-glucose [vacuole]
r_0465	0	0	glucosamine-6-phosphate deaminase	alpha-D-glucosamine 6-phosphate [cytoplasm] + H2O [cytoplasm] <=> ammonium [cytoplasm] + D-fructose 6-phosphate [cytoplasm]
r_0466	0	0	glucose 6-phosphate dehydrogenase	D-glucose 6-phosphate [cytoplasm] + NADP(+) [cytoplasm] <=> 6-O-phosphono-D-glucono-1	5-lactone [cytoplasm] + H+ [cytoplasm] + NADPH [cytoplasm]
r_0467	0.601383	0.601152	glucose-6-phosphate isomerase	D-glucose 6-phosphate [cytoplasm] <=> D-fructose 6-phosphate [cytoplasm]
r_0468	0.023139	0.023152	glutamate 5-kinase	ATP [cytoplasm] + L-glutamate [cytoplasm] <=> ADP [cytoplasm] + L-gamma-glutamyl phosphate [cytoplasm]
r_0469	0	0	glutamate decarboxylase	H+ [cytoplasm] + L-glutamate [cytoplasm] <=> carbon dioxide [cytoplasm] + gamma-aminobutyrate [cytoplasm]
r_0470	-0.766513	-0.766688	glutamate dehydrogenase (NAD)	H2O [cytoplasm] + L-glutamate [cytoplasm] + NAD [cytoplasm] <=> 2-oxoglutarate [cytoplasm] + ammonium [cytoplasm] + H+ [cytoplasm] + NADH [cytoplasm]
r_0471	0	0	glutamate dehydrogenase (NADP)	2-oxoglutarate [cytoplasm] + ammonium [cytoplasm] + H+ [cytoplasm] + NADPH [cytoplasm] <=> H2O [cytoplasm] + L-glutamate [cytoplasm] + NADP(+) [cytoplasm]
r_0472	0	0	glutamate synthase (NADH2)	2-oxoglutarate [cytoplasm] + H+ [cytoplasm] + L-glutamine [cytoplasm] + NADH [cytoplasm] <=> 2 L-glutamate [cytoplasm] + NAD [cytoplasm]
r_0473	0.023139	0.023152	glutamate-5-semialdehyde dehydrogenase	H+ [cytoplasm] + L-gamma-glutamyl phosphate [cytoplasm] + NADPH [cytoplasm] <=> L-glutamic 5-semialdehyde [cytoplasm] + NADP(+) [cytoplasm] + phosphate [cytoplasm]
r_0475	0	0	glutaminase	H2O [cytoplasm] + L-glutamine [cytoplasm] <=> ammonium [cytoplasm] + L-glutamate [cytoplasm]
r_0476	0.115267	0.115334	glutamine synthetase	ammonium [cytoplasm] + ATP [cytoplasm] + L-glutamate [cytoplasm] <=> ADP [cytoplasm] + H+ [cytoplasm] + L-glutamine [cytoplasm] + phosphate [cytoplasm]
r_0477	0	0	glutamine-fructose-6-phosphate transaminase	D-fructose 6-phosphate [cytoplasm] + L-glutamine [cytoplasm] <=> alpha-D-glucosamine 6-phosphate [cytoplasm] + L-glutamate [cytoplasm]
r_0478	0.014808	0.014816	glutaminyl-tRNA synthetase	ATP [cytoplasm] + L-glutamine [cytoplasm] + tRNA(Gln)	cytoplasmic [cytoplasm] <=> AMP [cytoplasm] + diphosphate [cytoplasm] + Gln-tRNA(Gln) [cytoplasm]
r_0479	0.0424	0.042424	glutamyl-tRNA synthetase	ATP [cytoplasm] + L-glutamate [cytoplasm] + tRNA(Glu)	cytoplasmic [cytoplasm] <=> AMP [cytoplasm] + diphosphate [cytoplasm] + Glu-tRNA(Glu) [cytoplasm]
r_0480	0	0	glutamyl-tRNA synthetase	ATP [mitochondrion] + L-glutamate [mitochondrion] + tRNA(Glu)	mitchondrial [mitochondrion] <=> AMP [mitochondrion] + diphosphate [mitochondrion] + Glu-tRNA(Glu) [mitochondrion]
r_0481	0	0	glutathione oxidoreductase	glutathione disulfide [cytoplasm] + H+ [cytoplasm] + NADPH [cytoplasm] <=> 2 glutathione [cytoplasm] + NADP(+) [cytoplasm]
r_0482	0	0	glutathione oxidoreductase	glutathione disulfide [mitochondrion] + H+ [mitochondrion] + NADPH [mitochondrion] <=> 2 glutathione [mitochondrion] + NADP(+) [mitochondrion]
r_0483	0	0	glutathione peridoxase	2 glutathione [cytoplasm] + hydrogen peroxide [cytoplasm] <=> glutathione disulfide [cytoplasm] + 2 H2O [cytoplasm]
r_0484	0	0	glutathione peroxidase	mitochondria	2 glutathione [mitochondrion] + hydrogen peroxide [mitochondrion] <=> glutathione disulfide [mitochondrion] + 2 H2O [mitochondrion]
r_0485	0	0	glutathione synthetase	ATP [cytoplasm] + L-gamma-glutamyl-L-cysteine [cytoplasm] + L-glycine [cytoplasm] <=> ADP [cytoplasm] + glutathione [cytoplasm] + H+ [cytoplasm] + phosphate [cytoplasm]
r_0486	0.857427	0.856858	glyceraldehyde-3-phosphate dehydrogenase	glyceraldehyde 3-phosphate [cytoplasm] + NAD [cytoplasm] + phosphate [cytoplasm] <=> 1	3-bisphospho-D-glycerate [cytoplasm] + H+ [cytoplasm] + NADH [cytoplasm]
r_0487	0.481133	0.481576	glycerol dehydrogenase (NADP-dependent)	glycerol [cytoplasm] + NADP(+) [cytoplasm] <=> glycerone [cytoplasm] + H+ [cytoplasm] + NADPH [cytoplasm]
r_0488	0	0	glycerol kinase	ATP [cytoplasm] + glycerol [cytoplasm] <=> ADP [cytoplasm] + glycerol 3-phosphate [cytoplasm] + H+ [cytoplasm]
r_0489	0.481133	0.481576	glycerol-3-phosphatase	glycerol 3-phosphate [cytoplasm] + H2O [cytoplasm] <=> glycerol [cytoplasm] + phosphate [cytoplasm]
r_0490	0	0	glycerol-3-phosphate dehydrogenase (fad)	FAD [mitochondrion] + glycerol 3-phosphate [mitochondrion] <=> dihydroxyacetone phosphate [mitochondrion] + FADH2 [mitochondrion]
r_0491	0	0	glycerol-3-phosphate dehydrogenase (NAD)	dihydroxyacetone phosphate [cytoplasm] + H+ [cytoplasm] + NADH [cytoplasm] <=> glycerol 3-phosphate [cytoplasm] + NAD [cytoplasm]
r_0492	0.482022	0.482466	glycerol-3-phosphate dehydrogenase (NAD)	dihydroxyacetone phosphate [mitochondrion] + H+ [mitochondrion] + NADH [mitochondrion] <=> glycerol 3-phosphate [mitochondrion] + NAD [mitochondrion]
r_0497	0	0	glycerophosphodiester phosphodiesterase (glycerophosphocholine)	H2O [cytoplasm] + sn-glycero-3-phosphocholine [cytoplasm] <=> choline [cytoplasm] + glycerol 3-phosphate [cytoplasm] + H+ [cytoplasm]
r_0499	0.013907	0.013915	glycinamide ribotide transformylase	10-formyl-THF [cytoplasm] + 5-phospho-ribosyl-glycineamide [cytoplasm] <=> 5'-phosphoribosyl-N-formylglycineamide [cytoplasm] + H+ [cytoplasm] + THF [cytoplasm]
r_0500	0	0	glycine C-acetyltransferase	coenzyme A [cytoplasm] + L-2-amino-3-oxobutanoate [cytoplasm] <=> acetyl-CoA [cytoplasm] + L-glycine [cytoplasm]
r_0501	0	0	glycine cleavage system	L-glycine [mitochondrion] + NAD [mitochondrion] + THF [mitochondrion] <=> 5	10-methylenetetrahydrofolate [mitochondrion] + ammonium [mitochondrion] + carbon dioxide [mitochondrion] + NADH [mitochondrion]
r_0502	-0.029862	-0.030243	glycine hydroxymethyltransferase	L-serine [cytoplasm] + THF [cytoplasm] <=> 5	10-methylenetetrahydrofolate [cytoplasm] + H2O [cytoplasm] + L-glycine [cytoplasm]
r_0503	0	0	glycine hydroxymethyltransferase	L-serine [mitochondrion] + THF [mitochondrion] <=> 5	10-methylenetetrahydrofolate [mitochondrion] + H2O [mitochondrion] + L-glycine [mitochondrion]
r_0504	0	0	glycine-cleavage complex (lipoamide)	H+ [mitochondrion] + L-glycine [mitochondrion] + lipoamide [mitochondrion] <=> carbon dioxide [mitochondrion] + S(8)-aminomethyldihydrolipoamide [mitochondrion]
r_0505	0	0	glycine-cleavage complex (lipoamide)	dihydrolipoamide [mitochondrion] + NAD [mitochondrion] <=> H+ [mitochondrion] + lipoamide [mitochondrion] + NADH [mitochondrion]
r_0506	0.075406	0.075813	glycine-cleavage complex (lipoylprotein)	H+ [mitochondrion] + L-glycine [mitochondrion] + lipoylprotein [mitochondrion] <=> carbon dioxide [mitochondrion] + S(8)-aminomethyldihydrolipoylprotein [mitochondrion]
r_0507	0.075406	0.075813	glycine-cleavage complex (lipoylprotein)	H+ [mitochondrion] + S(8)-aminomethyldihydrolipoylprotein [mitochondrion] + THF [mitochondrion] <=> 5	10-methylenetetrahydrofolate [mitochondrion] + ammonium [mitochondrion] + dihydrolipoylprotein [mitochondrion]
r_0508	0.075406	0.075813	glycine-cleavage complex (lipoylprotein)	dihydrolipoylprotein [mitochondrion] + NAD [mitochondrion] <=> H+ [mitochondrion] + lipoylprotein [mitochondrion] + NADH [mitochondrion]
r_0509	0	0	glycine-cleavage system (lipoamide)	S(8)-aminomethyldihydrolipoamide [mitochondrion] + THF [mitochondrion] <=> 5	10-methylenetetrahydrofolate [mitochondrion] + ammonium [mitochondrion] + dihydrolipoamide [mitochondrion]
r_0510	0.072844	0.072886	glycogen (starch) synthase	H2O [cytoplasm] + UDP-D-glucose [cytoplasm] <=> glycogen [cytoplasm] + H+ [cytoplasm] + UDP [cytoplasm]
r_0511	0	0	glycogen phosphorylase	glycogen [cytoplasm] + phosphate [cytoplasm] <=> D-glucose 1-phosphate [cytoplasm]
r_0512	0.040798	0.040822	glycyl-tRNA synthetase	ATP [cytoplasm] + L-glycine [cytoplasm] + tRNA(Gly)	cytoplasmic [cytoplasm] <=> AMP [cytoplasm] + diphosphate [cytoplasm] + Gly-tRNA(Gly) [cytoplasm]
r_0514	0.006939	0.006943	GMP synthase	ATP [cytoplasm] + H2O [cytoplasm] + L-glutamine [cytoplasm] + xanthosine-5-phosphate [cytoplasm] <=> AMP [cytoplasm] + diphosphate [cytoplasm] + GMP [cytoplasm] + 2 H+ [cytoplasm] + L-glutamate [cytoplasm]
r_0515	0	0	gnnuc	guanosine [cytoplasm] + H2O [cytoplasm] <=> D-ribose [cytoplasm] + guanine [cytoplasm]
r_0518	0	0	GPI-anchor assembly	step 2	6-(N-acetyl-alpha-D-glucosaminyl)-1-phosphatidyl-1D-myo-inositol [endoplasmic reticulum] + H2O [endoplasmic reticulum] <=> 6-(alpha-D-glucosaminyl)-1-phosphatidyl-1D-myo-inositol [endoplasmic reticulum] + acetate [endoplasmic reticulum] + H+ [endoplasmic reticulum]
r_0519	0	0	GPI-anchor assembly	step 5	6-(alpha-D-glucosaminyl)-O-acyl-1-phosphatidyl-1D-myo-inositol [endoplasmic reticulum] + dolichyl D-mannosyl phosphate [endoplasmic reticulum] <=> 6-O-[alpha-D-mannosyl-(1->4)-alpha-D-glucosaminyl]-O-acyl-1-phosphatidyl-1D-myo-inositol [endoplasmic reticulum] + dolichyl phosphate [endoplasmic reticulum]
r_0520	0	0	GPI-anchor assembly	step 6	6-O-[alpha-D-mannosyl-(1->4)-alpha-D-glucosaminyl]-O-acyl-1-phosphatidyl-1D-myo-inositol [endoplasmic reticulum] + phosphatidylethanolamine [endoplasmic reticulum] <=> 6-O-{2-O-[(2-aminoethyl)phosphoryl]-alpha-D-mannosyl-(1->4)-alpha-D-glucosaminyl}-O-acyl-1-phosphatidyl-1D-myo-inositol [endoplasmic reticulum]
r_0521	0	0	GPI-anchor assembly	step 7	6-O-{2-O-[(2-aminoethyl)phosphoryl]-alpha-D-mannosyl-(1->4)-alpha-D-glucosaminyl}-O-acyl-1-phosphatidyl-1D-myo-inositol [endoplasmic reticulum] + dolichyl D-mannosyl phosphate [endoplasmic reticulum] <=> 6-O-{alpha-D-mannosyl-(1->6)-2-O-[(2-aminoethyl)phosphoryl]-alpha-D-mannosyl-(1->4)-alpha-D-glucosaminyl}-O-acyl-1-phosphatidyl-1D-myo-inositol [endoplasmic reticulum] + dolichyl phosphate [endop…
r_0522	0	0	GPI-anchor assembly	step 8	6-O-{alpha-D-mannosyl-(1->6)-2-O-[(2-aminoethyl)phosphoryl]-alpha-D-mannosyl-(1->4)-alpha-D-glucosaminyl}-O-acyl-1-phosphatidyl-1D-myo-inositol [endoplasmic reticulum] + dolichyl D-mannosyl phosphate [endoplasmic reticulum] <=> 6-O-{alpha-D-mannosyl-(1->2)-alpha-D-mannosyl-(1->6)-2-O-[(2-aminoethyl)phosphoryl]-alpha-D-mannosyl-(1->4)-alpha-D-glucosaminyl}-O-acyl-1-phosphatidyl-1D-myo-inositol [en…
r_0523	0	0	GPI-anchor assembly	step 9	6-O-{alpha-D-mannosyl-(1->2)-alpha-D-mannosyl-(1->6)-2-O-[(2-aminoethyl)phosphoryl]-alpha-D-mannosyl-(1->4)-alpha-D-glucosaminyl}-O-acyl-1-phosphatidyl-1D-myo-inositol [endoplasmic reticulum] + phosphatidylethanolamine [endoplasmic reticulum] <=> 6-[6-(2-aminoethylphosphoryl)-alpha-mannosyl-(1->6)-2-(2-aminoethylphosphoryl)-alpha-mannosyl-(1->6)-alpha-2-(2-aminoethylphosphoryl)mannosyl-(1->4)-alp…
r_0524	0	0	GTP cyclohydrolase I	GTP [cytoplasm] + H2O [cytoplasm] <=> 7	8-dihydroneopterin 3'-triphosphate [cytoplasm] + formate [cytoplasm] + H+ [cytoplasm]
r_0525	0.000139	0.000139	GTP cyclohydrolase II	GTP [cytoplasm] + 3 H2O [cytoplasm] <=> 2	5-diamino-4-hydroxy-6-(5-phosphoribosylamino)pyrimidine [cytoplasm] + diphosphate [cytoplasm] + formate [cytoplasm] + 2 H+ [cytoplasm]
r_0526	0	0	guanine deaminase	guanine [cytoplasm] + H+ [cytoplasm] + H2O [cytoplasm] <=> 9H-xanthine [cytoplasm] + ammonium [cytoplasm]
r_0527	0	0	guanine phosphoribosyltransferase	guanine [cytoplasm] + PRPP [cytoplasm] <=> diphosphate [cytoplasm] + GMP [cytoplasm]
r_0528	0.000476	0.000477	guanylate kinase	ATP [cytoplasm] + GMP [cytoplasm] <=> ADP [cytoplasm] + GDP [cytoplasm]
r_0529	0	0	guanylate kinase (GMP:dATP)	dATP [cytoplasm] + GMP [cytoplasm] <=> dADP [cytoplasm] + GDP [cytoplasm]
r_0530	0	0	Heme O monooxygenase	heme o [mitochondrion] + NADH [mitochondrion] + oxygen [mitochondrion] <=> H2O [mitochondrion] + heme a [mitochondrion] + NAD [mitochondrion]
r_0531	0	0	Heme O synthase	farnesyl diphosphate [mitochondrion] + ferroheme b [mitochondrion] + H2O [mitochondrion] <=> diphosphate [mitochondrion] + heme o [mitochondrion]
r_0532	0	0	hexaprenyldihydroxybenzoate methyltransferase	2-hexaprenyl-5-hydroxy-6-methoxy-3-methyl-1	4-benzoquinone [mitochondrion] + H+ [mitochondrion] + S-adenosyl-L-methionine [mitochondrion] <=> S-adenosyl-L-homocysteine [mitochondrion] + ubiquinol-6 [mitochondrion]
r_0533	0	0	hexokinase (D-fructose:ATP)	ATP [cytoplasm] + D-fructose [cytoplasm] <=> ADP [cytoplasm] + D-fructose 6-phosphate [cytoplasm] + H+ [cytoplasm]
r_0534	1	1	hexokinase (D-glucose:ATP)	ATP [cytoplasm] + D-glucose [cytoplasm] <=> ADP [cytoplasm] + D-glucose 6-phosphate [cytoplasm] + H+ [cytoplasm]
r_0535	0	0	hexokinase (D-mannose:ATP)	ATP [cytoplasm] + D-mannose [cytoplasm] <=> ADP [cytoplasm] + D-mannose 6-phosphate [cytoplasm] + H+ [cytoplasm]
r_0536	0.009314	0.00932	histidinol dehydrogenase	H2O [cytoplasm] + L-histidinol [cytoplasm] + 2 NAD [cytoplasm] <=> 3 H+ [cytoplasm] + L-histidine [cytoplasm] + 2 NADH [cytoplasm]
r_0537	0.009314	0.00932	histidinol-phosphatase	H2O [cytoplasm] + L-histidinol phosphate [cytoplasm] <=> L-histidinol [cytoplasm] + phosphate [cytoplasm]
r_0538	0.009314	0.00932	histidinol-phosphate transaminase	3-(imidazol-4-yl)-2-oxopropyl dihydrogen phosphate [cytoplasm] + L-glutamate [cytoplasm] <=> 2-oxoglutarate [cytoplasm] + L-histidinol phosphate [cytoplasm]
r_0539	0.009314	0.00932	histidyl-tRNA synthetase	ATP [cytoplasm] + L-histidine [cytoplasm] + tRNA(His)	cytoplasmic [cytoplasm] <=> AMP [cytoplasm] + diphosphate [cytoplasm] + His-tRNA(His) [cytoplasm]
r_0540	0	0	histidyl-tRNA synthetase	ATP [mitochondrion] + L-histidine [mitochondrion] + tRNA(His)	mitchondrial [mitochondrion] <=> AMP [mitochondrion] + diphosphate [mitochondrion] + His-tRNA(His) [mitochondrion]
r_0541	0	0	hnRNP arginine N-methyltransferase	L-histidine [cytoplasm] + S-adenosyl-L-methionine [cytoplasm] <=> H+ [cytoplasm] + N(pros)-methyl-L-histidine [cytoplasm] + S-adenosyl-L-homocysteine [cytoplasm]
r_0542	0.040208	0.040231	homoacontinate hydratase	but-1-ene-1	2	4-tricarboxylic acid [mitochondrion] + H2O [mitochondrion] <=> homoisocitrate [mitochondrion]
r_0543	0	0	homocitrate synthase	2-oxoglutarate [nucleus] + acetyl-CoA [nucleus] + H2O [nucleus] <=> coenzyme A [nucleus] + H+ [nucleus] + homocitrate [nucleus]
r_0544	0	0	homocysteine S-methyltransferase	L-homocysteine [cytoplasm] + S-adenosyl-L-methionine [cytoplasm] <=> H+ [cytoplasm] + L-methionine [cytoplasm] + S-adenosyl-L-homocysteine [cytoplasm]
r_0545	0.040208	0.040231	homoisocitrate dehydrogenase	homoisocitrate [mitochondrion] + NAD [mitochondrion] <=> 2-oxoadipic acid [mitochondrion] + carbon dioxide [mitochondrion] + H+ [mitochondrion] + NADH [mitochondrion]
r_0547	0.22162	0.221913	homoserine dehydrogenase (NADP)	H+ [cytoplasm] + L-aspartate 4-semialdehyde [cytoplasm] + NADPH [cytoplasm] <=> L-homoserine [cytoplasm] + NADP(+) [cytoplasm]
r_0548	0.21357	0.213858	homoserine kinase	ATP [cytoplasm] + L-homoserine [cytoplasm] <=> ADP [cytoplasm] + H+ [cytoplasm] + O-phospho-L-homoserine [cytoplasm]
r_0549	0.00805	0.008055	homoserine O-trans-acetylase	acetyl-CoA [cytoplasm] + L-homoserine [cytoplasm] <=> coenzyme A [cytoplasm] + O-acetyl-L-homoserine [cytoplasm]
r_0550	0	0	hydrogen peroxide reductase (thioredoxin)	hydrogen peroxide [cytoplasm] + TRX1 [cytoplasm] <=> 2 H2O [cytoplasm] + TRX1 disulphide [cytoplasm]
r_0551	0	0	hydrogen peroxide reductase (thioredoxin)	hydrogen peroxide [mitochondrion] + TRX1 [mitochondrion] <=> 2 H2O [mitochondrion] + TRX1 disulphide [mitochondrion]
r_0552	0	0	hydrogen peroxide reductase (thioredoxin)	hydrogen peroxide [peroxisome] + TRX1 [peroxisome] <=> 2 H2O [peroxisome] + TRX1 disulphide [peroxisome]
r_0553	0	0	hydroxyacylglutathione hydrolase	(R)-S-lactoylglutathione [cytoplasm] + H2O [cytoplasm] <=> (R)-lactate [cytoplasm] + glutathione [cytoplasm] + H+ [cytoplasm]
r_0554	0	0	hydroxyacylglutathione hydrolase	(R)-S-lactoylglutathione [mitochondrion] + H2O [mitochondrion] <=> (R)-lactate [mitochondrion] + glutathione [mitochondrion] + H+ [mitochondrion]
r_0555	0	0	hydroxybenzoate octaprenyltransferase	4-hydroxybenzoate [mitochondrion] + hexaprenyl diphosphate [mitochondrion] <=> 3-hexaprenyl-4-hydroxybenzoic acid [mitochondrion] + diphosphate [mitochondrion]
r_0556	0	0	hydroxyethylthiazole kinase	5-(2-hydroxyethyl)-4-methylthiazole [cytoplasm] + ATP [cytoplasm] <=> 4-methyl-5-(2-phosphonooxyethyl)thiazole [cytoplasm] + ADP [cytoplasm] + H+ [cytoplasm]
r_0557	7e-05	0	hydroxymethylbilane synthase	H2O [cytoplasm] + 4 porphobilinogen [cytoplasm] <=> 4 ammonium [cytoplasm] + preuroporphyrinogen [cytoplasm]
r_0558	0.005774	0.005777	hydroxymethylglutaryl CoA reductase	3-hydroxy-3-methylglutaryl-CoA [cytoplasm] + 2 H+ [cytoplasm] + 2 NADPH [cytoplasm] <=> (R)-mevalonate [cytoplasm] + coenzyme A [cytoplasm] + 2 NADP(+) [cytoplasm]
r_0559	0.005774	0.005777	hydroxymethylglutaryl CoA synthase	acetoacetyl-CoA [cytoplasm] + acetyl-CoA [cytoplasm] + H2O [cytoplasm] <=> 3-hydroxy-3-methylglutaryl-CoA [cytoplasm] + coenzyme A [cytoplasm] + H+ [cytoplasm]
r_0560	0	0	hydroxymethylglutaryl CoA synthase	acetoacetyl-CoA [mitochondrion] + acetyl-CoA [mitochondrion] + H2O [mitochondrion] <=> 3-hydroxy-3-methylglutaryl-CoA [mitochondrion] + coenzyme A [mitochondrion] + H+ [mitochondrion]
r_0561	0	0	hydroxymethylpyrimidine kinase (ATP)	4-amino-5-hydroxymethyl-2-methylpyrimidine [cytoplasm] + ATP [cytoplasm] <=> 4-amino-2-methyl-5-phosphomethylpyrimidine [cytoplasm] + ADP [cytoplasm] + H+ [cytoplasm]
r_0562	0	0	hypoxanthine phosphoribosyltransferase (Hypoxanthine)	hypoxanthine [cytoplasm] + PRPP [cytoplasm] <=> diphosphate [cytoplasm] + IMP [cytoplasm]
r_0563	0.009314	0.00932	Imidazole-glycerol-3-phosphate synthase	5-[(5-phospho-1-deoxy-D-ribulos-1-ylamino)methylideneamino]-1-(5-phospho-D-ribosyl)imidazole-4-carboxamide [cytoplasm] + L-glutamine [cytoplasm] <=> AICAR [cytoplasm] + D-erythro-1-(imidazol-4-yl)glycerol 3-phosphate [cytoplasm] + H+ [cytoplasm] + L-glutamate [cytoplasm]
r_0564	0.009314	0.00932	imidazoleglycerol-phosphate dehydratase	D-erythro-1-(imidazol-4-yl)glycerol 3-phosphate [cytoplasm] <=> 3-(imidazol-4-yl)-2-oxopropyl dihydrogen phosphate [cytoplasm] + H2O [cytoplasm]
r_0565	0.006939	0.006943	IMP dehydrogenase	H2O [cytoplasm] + IMP [cytoplasm] + NAD [cytoplasm] <=> H+ [cytoplasm] + NADH [cytoplasm] + xanthosine-5-phosphate [cytoplasm]
r_0566	0.00399	0.003992	indole-3-glycerol-phosphate synthase	1-(2-carboxyphenylamino)-1-deoxy-D-ribulose 5-phosphate [cytoplasm] + H+ [cytoplasm] <=> 1-C-(indol-3-yl)glycerol 3-phosphate [cytoplasm] + carbon dioxide [cytoplasm] + H2O [cytoplasm]
r_0567	0	0	indole-3-pyruvate decarboxylase	H+ [cytoplasm] + indole-3-pyruvate [cytoplasm] <=> carbon dioxide [cytoplasm] + indol-3-ylacetaldehyde [cytoplasm]
r_0568	0	0	inorganic diphosphatase	diphosphate [cytoplasm] + H2O [cytoplasm] <=> H+ [cytoplasm] + 2 phosphate [cytoplasm]
r_0569	1.30074	1.30103	inorganic diphosphatase	diphosphate [mitochondrion] + H2O [mitochondrion] <=> H+ [mitochondrion] + 2 phosphate [mitochondrion]
r_0570	0.023222	0.023235	inosine monophosphate cyclohydrolase	phosphoribosyl-formamido-carboxamide [cytoplasm] <=> H2O [cytoplasm] + IMP [cytoplasm]
r_0571	0	0	inositol-1	3	4	5	6-pentakisphosphate 2-kinase	ATP [nucleus] + H+ [nucleus] + myo-inositol 1	3	4	5	6-pentakisphosphate [nucleus] <=> ADP [nucleus] + myo-inositol hexakisphosphate [nucleus]
r_0572	0	0	inositol-1	3	4	5-triphosphate 6-kinase	nucleus	1D-myo-inositol 1	3	4	5-tetrakisphosphate [nucleus] + ATP [nucleus] + H+ [nucleus] <=> ADP [nucleus] + myo-inositol 1	3	4	5	6-pentakisphosphate [nucleus]
r_0573	0	0	inositol-1	4	5	6- tetrakisphosphate 3-kinase	nucleus	1D-myo-inositol 1	4	5	6-tetrakisphosphate [nucleus] + ATP [nucleus] + H+ [nucleus] <=> ADP [nucleus] + myo-inositol 1	3	4	5	6-pentakisphosphate [nucleus]
r_0574	0	0	inositol-1	4	5-triphosphate 6-kinase	nucleus	1D-myo-inositol 1	4	5-trisphosphate [nucleus] + ATP [nucleus] + H+ [nucleus] <=> 1D-myo-inositol 1	4	5	6-tetrakisphosphate [nucleus] + ADP [nucleus]
r_0575	0	0	inositol-1	4	5-trisphosphate 3-kinase	nucleus	1D-myo-inositol 1	4	5-trisphosphate [nucleus] + ATP [nucleus] + H+ [nucleus] <=> 1D-myo-inositol 1	3	4	5-tetrakisphosphate [nucleus] + ADP [nucleus]
r_0596	0	0	IPS phospholipase C	H2O [endoplasmic reticulum] + mannosylinositol phosphorylceramide A (C24) [endoplasmic reticulum] <=> ceramide-1 (C24) [endoplasmic reticulum] + mannose-1D-myo-inositol 1-phosphate [endoplasmic reticulum]
r_0597	0	0	IPS phospholipase C	H2O [endoplasmic reticulum] + mannosylinositol phosphorylceramide A (C26) [endoplasmic reticulum] <=> ceramide-1 (C26) [endoplasmic reticulum] + mannose-1D-myo-inositol 1-phosphate [endoplasmic reticulum]
r_0598	0	0	IPS phospholipase C	H2O [endoplasmic reticulum] + mannosylinositol phosphorylceramide B' (C24) [endoplasmic reticulum] <=> ceramide-2' (C24) [endoplasmic reticulum] + mannose-1D-myo-inositol 1-phosphate [endoplasmic reticulum]
r_0599	0	0	IPS phospholipase C	H2O [endoplasmic reticulum] + mannosylinositol phosphorylceramide B' (C26) [endoplasmic reticulum] <=> ceramide-2' (C26) [endoplasmic reticulum] + mannose-1D-myo-inositol 1-phosphate [endoplasmic reticulum]
r_0600	0	0	IPS phospholipase C	H2O [endoplasmic reticulum] + mannosylinositol phosphorylceramide B (C24) [endoplasmic reticulum] <=> ceramide-2 (C24) [endoplasmic reticulum] + mannose-1D-myo-inositol 1-phosphate [endoplasmic reticulum]
r_0601	0	0	IPS phospholipase C	H2O [endoplasmic reticulum] + mannosylinositol phosphorylceramide B (C26) [endoplasmic reticulum] <=> ceramide-2 (C26) [endoplasmic reticulum] + mannose-1D-myo-inositol 1-phosphate [endoplasmic reticulum]
r_0602	0	0	IPS phospholipase C	H2O [endoplasmic reticulum] + mannosylinositol phosphorylceramide C (C24) [endoplasmic reticulum] <=> ceramide-3 (C24) [endoplasmic reticulum] + mannose-1D-myo-inositol 1-phosphate [endoplasmic reticulum]
r_0603	0	0	IPS phospholipase C	H2O [endoplasmic reticulum] + mannosylinositol phosphorylceramide C (C26) [endoplasmic reticulum] <=> ceramide-3 (C26) [endoplasmic reticulum] + mannose-1D-myo-inositol 1-phosphate [endoplasmic reticulum]
r_0604	0	0	IPS phospholipase C	H2O [endoplasmic reticulum] + mannosylinositol phosphorylceramide D (C24) [endoplasmic reticulum] <=> ceramide-4 (C24) [endoplasmic reticulum] + mannose-1D-myo-inositol 1-phosphate [endoplasmic reticulum]
r_0605	0	0	IPS phospholipase C	H2O [endoplasmic reticulum] + mannosylinositol phosphorylceramide D (C26) [endoplasmic reticulum] <=> ceramide-4 (C26) [endoplasmic reticulum] + mannose-1D-myo-inositol 1-phosphate [endoplasmic reticulum]
r_0606	0	0	IPS phospholipase C	H2O [endoplasmic reticulum] + inositol phosphomannosylinositol phosphoceramide A (C24) [endoplasmic reticulum] <=> ceramide-1 (C24) [endoplasmic reticulum] + mannose-(1D-myo-inositol 1-phosphate)2 [endoplasmic reticulum]
r_0607	0	0	IPS phospholipase C	H2O [endoplasmic reticulum] + inositol phosphomannosylinositol phosphoceramide A (C26) [endoplasmic reticulum] <=> ceramide-1 (C26) [endoplasmic reticulum] + mannose-(1D-myo-inositol 1-phosphate)2 [endoplasmic reticulum]
r_0608	0	0	IPS phospholipase C	H2O [endoplasmic reticulum] + inositol phosphomannosylinositol phosphoceramide B' (C24) [endoplasmic reticulum] <=> ceramide-2' (C24) [endoplasmic reticulum] + mannose-(1D-myo-inositol 1-phosphate)2 [endoplasmic reticulum]
r_0609	0	0	IPS phospholipase C	H2O [endoplasmic reticulum] + inositol phosphomannosylinositol phosphoceramide B' (C26) [endoplasmic reticulum] <=> ceramide-2' (C26) [endoplasmic reticulum] + mannose-(1D-myo-inositol 1-phosphate)2 [endoplasmic reticulum]
r_0610	0	0	IPS phospholipase C	H2O [endoplasmic reticulum] + inositol phosphomannosylinositol phosphoceramide B (C24) [endoplasmic reticulum] <=> ceramide-2 (C24) [endoplasmic reticulum] + mannose-(1D-myo-inositol 1-phosphate)2 [endoplasmic reticulum]
r_0611	0	0	IPS phospholipase C	H2O [endoplasmic reticulum] + inositol phosphomannosylinositol phosphoceramide B (C26) [endoplasmic reticulum] <=> ceramide-2 (C26) [endoplasmic reticulum] + mannose-(1D-myo-inositol 1-phosphate)2 [endoplasmic reticulum]
r_0612	0	0	IPS phospholipase C	H2O [endoplasmic reticulum] + inositol phosphomannosylinositol phosphoceramide C (C24) [endoplasmic reticulum] <=> ceramide-3 (C24) [endoplasmic reticulum] + mannose-(1D-myo-inositol 1-phosphate)2 [endoplasmic reticulum]
r_0613	0	0	IPS phospholipase C	H2O [endoplasmic reticulum] + inositol phosphomannosylinositol phosphoceramide C (C26) [endoplasmic reticulum] <=> ceramide-3 (C26) [endoplasmic reticulum] + mannose-(1D-myo-inositol 1-phosphate)2 [endoplasmic reticulum]
r_0614	0	0	IPS phospholipase C	H2O [endoplasmic reticulum] + inositol phosphomannosylinositol phosphoceramide D (C24) [endoplasmic reticulum] <=> ceramide-4 (C24) [endoplasmic reticulum] + mannose-(1D-myo-inositol 1-phosphate)2 [endoplasmic reticulum]
r_0615	0	0	IPS phospholipase C	H2O [endoplasmic reticulum] + inositol phosphomannosylinositol phosphoceramide D (C26) [endoplasmic reticulum] <=> ceramide-4 (C26) [endoplasmic reticulum] + mannose-(1D-myo-inositol 1-phosphate)2 [endoplasmic reticulum]
r_0616	0	0	IPS phospholipase C	H2O [mitochondrion] + inositol-P-ceramide A (C24) [mitochondrion] <=> 1D-myo-inositol 3-phosphate [mitochondrion] + ceramide-1 (C24) [mitochondrion]
r_0617	0	0	IPS phospholipase C	H2O [mitochondrion] + inositol-P-ceramide A (C26) [mitochondrion] <=> 1D-myo-inositol 3-phosphate [mitochondrion] + ceramide-1 (C26) [mitochondrion]
r_0618	0	0	IPS phospholipase C	H2O [mitochondrion] + inositol-P-ceramide B' (C24) [mitochondrion] <=> 1D-myo-inositol 3-phosphate [mitochondrion] + ceramide-2' (C24) [mitochondrion]
r_0619	0	0	IPS phospholipase C	H2O [mitochondrion] + inositol-P-ceramide B' (C26) [mitochondrion] <=> 1D-myo-inositol 3-phosphate [mitochondrion] + ceramide-2' (C26) [mitochondrion]
r_0620	0	0	IPS phospholipase C	H2O [mitochondrion] + inositol-P-ceramide B (C24) [mitochondrion] <=> 1D-myo-inositol 3-phosphate [mitochondrion] + ceramide-2 (C24) [mitochondrion]
r_0621	0	0	IPS phospholipase C	H2O [mitochondrion] + inositol-P-ceramide B (C26) [mitochondrion] <=> 1D-myo-inositol 3-phosphate [mitochondrion] + ceramide-2 (C26) [mitochondrion]
r_0622	0	0	IPS phospholipase C	H2O [mitochondrion] + inositol-P-ceramide C (C24) [mitochondrion] <=> 1D-myo-inositol 3-phosphate [mitochondrion] + ceramide-3 (C24) [mitochondrion]
r_0623	0	0	IPS phospholipase C	H2O [mitochondrion] + inositol-P-ceramide C (C26) [mitochondrion] <=> 1D-myo-inositol 3-phosphate [mitochondrion] + ceramide-3 (C26) [mitochondrion]
r_0624	0	0	IPS phospholipase C	H2O [mitochondrion] + inositol-P-ceramide D (C24) [mitochondrion] <=> 1D-myo-inositol 3-phosphate [mitochondrion] + ceramide-4 (C24) [mitochondrion]
r_0625	0	0	IPS phospholipase C	H2O [mitochondrion] + inositol-P-ceramide D (C26) [mitochondrion] <=> 1D-myo-inositol 3-phosphate [mitochondrion] + ceramide-4 (C26) [mitochondrion]
r_0626	0	0	IPS phospholipase C	H2O [mitochondrion] + mannosylinositol phosphorylceramide A (C24) [mitochondrion] <=> ceramide-1 (C24) [mitochondrion] + mannose-1D-myo-inositol 1-phosphate [mitochondrion]
r_0627	0	0	IPS phospholipase C	H2O [mitochondrion] + mannosylinositol phosphorylceramide A (C26) [mitochondrion] <=> ceramide-1 (C26) [mitochondrion] + mannose-1D-myo-inositol 1-phosphate [mitochondrion]
r_0628	0	0	IPS phospholipase C	H2O [mitochondrion] + mannosylinositol phosphorylceramide B' (C24) [mitochondrion] <=> ceramide-2' (C24) [mitochondrion] + mannose-1D-myo-inositol 1-phosphate [mitochondrion]
r_0629	0	0	IPS phospholipase C	H2O [mitochondrion] + mannosylinositol phosphorylceramide B' (C26) [mitochondrion] <=> ceramide-2' (C26) [mitochondrion] + mannose-1D-myo-inositol 1-phosphate [mitochondrion]
r_0630	0	0	IPS phospholipase C	H2O [mitochondrion] + mannosylinositol phosphorylceramide B (C24) [mitochondrion] <=> ceramide-2 (C24) [mitochondrion] + mannose-1D-myo-inositol 1-phosphate [mitochondrion]
r_0631	0	0	IPS phospholipase C	H2O [mitochondrion] + mannosylinositol phosphorylceramide B (C26) [mitochondrion] <=> ceramide-2 (C26) [mitochondrion] + mannose-1D-myo-inositol 1-phosphate [mitochondrion]
r_0632	0	0	IPS phospholipase C	H2O [mitochondrion] + mannosylinositol phosphorylceramide C (C24) [mitochondrion] <=> ceramide-3 (C24) [mitochondrion] + mannose-1D-myo-inositol 1-phosphate [mitochondrion]
r_0633	0	0	IPS phospholipase C	H2O [mitochondrion] + mannosylinositol phosphorylceramide C (C26) [mitochondrion] <=> ceramide-3 (C26) [mitochondrion] + mannose-1D-myo-inositol 1-phosphate [mitochondrion]
r_0634	0	0	IPS phospholipase C	H2O [mitochondrion] + mannosylinositol phosphorylceramide D (C24) [mitochondrion] <=> ceramide-4 (C24) [mitochondrion] + mannose-1D-myo-inositol 1-phosphate [mitochondrion]
r_0635	0	0	IPS phospholipase C	H2O [mitochondrion] + mannosylinositol phosphorylceramide D (C26) [mitochondrion] <=> ceramide-4 (C26) [mitochondrion] + mannose-1D-myo-inositol 1-phosphate [mitochondrion]
r_0636	0	0	IPS phospholipase C	H2O [mitochondrion] + inositol phosphomannosylinositol phosphoceramide A (C24) [mitochondrion] <=> ceramide-1 (C24) [mitochondrion] + mannose-(1D-myo-inositol 1-phosphate)2 [mitochondrion]
r_0637	0	0	IPS phospholipase C	H2O [mitochondrion] + inositol phosphomannosylinositol phosphoceramide A (C26) [mitochondrion] <=> ceramide-1 (C26) [mitochondrion] + mannose-(1D-myo-inositol 1-phosphate)2 [mitochondrion]
r_0638	0	0	IPS phospholipase C	H2O [mitochondrion] + inositol phosphomannosylinositol phosphoceramide B' (C24) [mitochondrion] <=> ceramide-2' (C24) [mitochondrion] + mannose-(1D-myo-inositol 1-phosphate)2 [mitochondrion]
r_0639	0	0	IPS phospholipase C	H2O [mitochondrion] + inositol phosphomannosylinositol phosphoceramide B' (C26) [mitochondrion] <=> ceramide-2' (C26) [mitochondrion] + mannose-(1D-myo-inositol 1-phosphate)2 [mitochondrion]
r_0640	0	0	IPS phospholipase C	H2O [mitochondrion] + inositol phosphomannosylinositol phosphoceramide B (C24) [mitochondrion] <=> ceramide-2 (C24) [mitochondrion] + mannose-(1D-myo-inositol 1-phosphate)2 [mitochondrion]
r_0641	0	0	IPS phospholipase C	H2O [mitochondrion] + inositol phosphomannosylinositol phosphoceramide B (C26) [mitochondrion] <=> ceramide-2 (C26) [mitochondrion] + mannose-(1D-myo-inositol 1-phosphate)2 [mitochondrion]
r_0642	0	0	IPS phospholipase C	H2O [mitochondrion] + inositol phosphomannosylinositol phosphoceramide C (C24) [mitochondrion] <=> ceramide-3 (C24) [mitochondrion] + mannose-(1D-myo-inositol 1-phosphate)2 [mitochondrion]
r_0643	0	0	IPS phospholipase C	H2O [mitochondrion] + inositol phosphomannosylinositol phosphoceramide C (C26) [mitochondrion] <=> ceramide-3 (C26) [mitochondrion] + mannose-(1D-myo-inositol 1-phosphate)2 [mitochondrion]
r_0644	0	0	IPS phospholipase C	H2O [mitochondrion] + inositol phosphomannosylinositol phosphoceramide D (C24) [mitochondrion] <=> ceramide-4 (C24) [mitochondrion] + mannose-(1D-myo-inositol 1-phosphate)2 [mitochondrion]
r_0645	0	0	IPS phospholipase C	H2O [mitochondrion] + inositol phosphomannosylinositol phosphoceramide D (C26) [mitochondrion] <=> ceramide-4 (C26) [mitochondrion] + mannose-(1D-myo-inositol 1-phosphate)2 [mitochondrion]
r_0646	0	0	IPS phospholipase C	H2O [endoplasmic reticulum] + inositol-P-ceramide A (C24) [endoplasmic reticulum] <=> 1D-myo-inositol 1-phosphate [endoplasmic reticulum] + ceramide-1 (C24) [endoplasmic reticulum]
r_0647	0	0	IPS phospholipase C	H2O [endoplasmic reticulum] + inositol-P-ceramide A (C26) [endoplasmic reticulum] <=> 1D-myo-inositol 1-phosphate [endoplasmic reticulum] + ceramide-1 (C26) [endoplasmic reticulum]
r_0648	0	0	IPS phospholipase C	H2O [endoplasmic reticulum] + inositol-P-ceramide B' (C24) [endoplasmic reticulum] <=> 1D-myo-inositol 1-phosphate [endoplasmic reticulum] + ceramide-2' (C24) [endoplasmic reticulum]
r_0649	0	0	IPS phospholipase C	H2O [endoplasmic reticulum] + inositol-P-ceramide B' (C26) [endoplasmic reticulum] <=> 1D-myo-inositol 1-phosphate [endoplasmic reticulum] + ceramide-2' (C26) [endoplasmic reticulum]
r_0650	0	0	IPS phospholipase C	H2O [endoplasmic reticulum] + inositol-P-ceramide B (C24) [endoplasmic reticulum] <=> 1D-myo-inositol 1-phosphate [endoplasmic reticulum] + ceramide-2 (C24) [endoplasmic reticulum]
r_0651	0	0	IPS phospholipase C	H2O [endoplasmic reticulum] + inositol-P-ceramide B (C26) [endoplasmic reticulum] <=> 1D-myo-inositol 1-phosphate [endoplasmic reticulum] + ceramide-2 (C26) [endoplasmic reticulum]
r_0652	0	0	IPS phospholipase C	H2O [endoplasmic reticulum] + inositol-P-ceramide C (C24) [endoplasmic reticulum] <=> 1D-myo-inositol 1-phosphate [endoplasmic reticulum] + ceramide-3 (C24) [endoplasmic reticulum]
r_0653	0	0	IPS phospholipase C	H2O [endoplasmic reticulum] + inositol-P-ceramide C (C26) [endoplasmic reticulum] <=> 1D-myo-inositol 1-phosphate [endoplasmic reticulum] + ceramide-3 (C26) [endoplasmic reticulum]
r_0654	0	0	IPS phospholipase C	H2O [endoplasmic reticulum] + inositol-P-ceramide D (C24) [endoplasmic reticulum] <=> 1D-myo-inositol 1-phosphate [endoplasmic reticulum] + ceramide-4 (C24) [endoplasmic reticulum]
r_0655	0	0	IPS phospholipase C	H2O [endoplasmic reticulum] + inositol-P-ceramide D (C26) [endoplasmic reticulum] <=> 1D-myo-inositol 1-phosphate [endoplasmic reticulum] + ceramide-4 (C26) [endoplasmic reticulum]
r_0656	0	0	isoamyl acetate-hydrolyzing esterase	H2O [cytoplasm] + isoamyl acetate [cytoplasm] <=> acetate [cytoplasm] + H+ [cytoplasm] + isoamylol [cytoplasm]
r_0657	0	0	isobutyl acetate-hydrolyzing esterase	H2O [cytoplasm] + isobutyl acetate [cytoplasm] <=> acetate [cytoplasm] + H+ [cytoplasm] + isobutanol [cytoplasm]
r_0658	0	0	isocitrate dehydrogenase (NAD+)	isocitrate [mitochondrion] + NAD [mitochondrion] <=> 2-oxoglutarate [mitochondrion] + carbon dioxide [mitochondrion] + NADH [mitochondrion]
r_0659	0.143131	0.143214	isocitrate dehydrogenase (NADP)	isocitrate [cytoplasm] + NADP(+) [cytoplasm] <=> 2-oxoglutarate [cytoplasm] + carbon dioxide [cytoplasm] + NADPH [cytoplasm]
r_0661	0	0	isocitrate dehydrogenase (NADP+)	peroxisomal	isocitrate [peroxisome] + NADP(+) [peroxisome] <=> 2-oxoglutarate [peroxisome] + carbon dioxide [peroxisome] + NADPH [peroxisome]
r_0662	0	0	isocitrate lyase	isocitrate [cytoplasm] <=> glyoxylate [cytoplasm] + succinate [cytoplasm]
r_0663	-0.027072	-0.027088	isoleucine transaminase	2-oxoglutarate [cytoplasm] + L-isoleucine [cytoplasm] <=> (S)-3-methyl-2-oxopentanoate [cytoplasm] + L-glutamate [cytoplasm]
r_0664	0	0	isoleucine transaminase	2-oxoglutarate [mitochondrion] + L-isoleucine [mitochondrion] <=> (S)-3-methyl-2-oxopentanoate [mitochondrion] + L-glutamate [mitochondrion]
r_0665	0.027072	0.027088	isoleucyl-tRNA synthetase	ATP [cytoplasm] + L-isoleucine [cytoplasm] + tRNA(Ile)	cytoplasmic [cytoplasm] <=> AMP [cytoplasm] + diphosphate [cytoplasm] + Ile-tRNA(Ile) [cytoplasm]
r_0666	0	0	isoleucyl-tRNA synthetase	ATP [mitochondrion] + L-isoleucine [mitochondrion] + tRNA(Ile)	mitchondrial [mitochondrion] <=> AMP [mitochondrion] + diphosphate [mitochondrion] + Ile-tRNA(Ile) [mitochondrion]
r_0667	0.001925	0.001926	isopentenyl-diphosphate D-isomerase	isopentenyl diphosphate [cytoplasm] <=> prenyl diphosphate [cytoplasm]
r_0668	0	0	itaconate-CoA ligase (ADP-forming)	ATP [mitochondrion] + coenzyme A [mitochondrion] + itaconate [mitochondrion] <=> ADP [mitochondrion] + itaconyl-CoA [mitochondrion] + phosphate [mitochondrion]
r_0669	0.027072	0.027088	ketol-acid reductoisomerase (2-aceto-2-hydroxybutanoate)	(S)-2-acetyl-2-hydroxybutanoate [mitochondrion] + H+ [mitochondrion] + NADPH [mitochondrion] <=> (2R	3R)-2	3-dihydroxy-3-methylpentanoate [mitochondrion] + NADP(+) [mitochondrion]
r_0670	0	0	kynureninase	H2O [cytoplasm] + L-kynurenine [cytoplasm] <=> anthranilate [cytoplasm] + H+ [cytoplasm] + L-alanine [cytoplasm]
r_0671	0	0	kynurenine 3-monooxygenase	H+ [cytoplasm] + L-kynurenine [cytoplasm] + NADPH [cytoplasm] + oxygen [cytoplasm] <=> 3-hydroxy-L-kynurenine [cytoplasm] + H2O [cytoplasm] + NADP(+) [cytoplasm]
r_0672	0	0	L-1-pyrroline-3-hydroxy-5-carboxylate dehydrogenase	1-pyrroline-3-hydroxy-5-carboxylic acid [mitochondrion] + 2 H2O [mitochondrion] + NAD [mitochondrion] <=> erythro-4-hydroxy-L-glutamic acid [mitochondrion] + H+ [mitochondrion] + NADH [mitochondrion]
r_0673	0	0	L-4-hydroxyglutamate semialdehyde dehydrogenase	H2O [mitochondrion] + L-4-hydroxyglutamic semialdehyde [mitochondrion] + NAD [mitochondrion] <=> erythro-4-hydroxy-L-glutamic acid [mitochondrion] + 2 H+ [mitochondrion] + NADH [mitochondrion]
r_0674	0	0	L-alanine transaminase	2-oxoglutarate [mitochondrion] + L-alanine [mitochondrion] <=> L-glutamate [mitochondrion] + pyruvate [mitochondrion]
r_0675	0	0	L-allo-threonine aldolase	L-allothreonine [cytoplasm] <=> acetaldehyde [cytoplasm] + L-glycine [cytoplasm]
r_0676	0	0	L-allo-threonine dehydrogenase	L-allothreonine [cytoplasm] + NADP(+) [cytoplasm] <=> H+ [cytoplasm] + L-2-amino-3-oxobutanoate [cytoplasm] + NADPH [cytoplasm]
r_0678	0.040208	0.040231	L-aminoadipate-semialdehyde dehydrogenase (NADPH)	H+ [cytoplasm] + L-2-aminoadipate [cytoplasm] + NADPH [cytoplasm] <=> H2O [cytoplasm] + L-allysine [cytoplasm] + NADP(+) [cytoplasm]
r_0679	0	0	L-asparaginase	H2O [cytoplasm] + L-asparagine [cytoplasm] <=> ammonium [cytoplasm] + L-aspartate [cytoplasm]
r_0680	0	0	L-asparaginase	H2O [extracellular] + L-asparagine [extracellular] <=> ammonium [extracellular] + L-aspartate [extracellular]
r_0681	0	0	L-erythro-4-hydroxyglutamate:2-oxoglutarate aminotransferase	2-oxoglutarate [cytoplasm] + erythro-4-hydroxy-L-glutamic acid [cytoplasm] <=> 4-hydroxy-2-oxoglutarate [cytoplasm] + L-glutamate [cytoplasm]
r_0682	0	0	L-erythro-4-hydroxyglutamate:2-oxoglutarate aminotransferase	2-oxoglutarate [mitochondrion] + erythro-4-hydroxy-L-glutamic acid [mitochondrion] <=> 4-hydroxy-2-oxoglutarate [mitochondrion] + L-glutamate [mitochondrion]
r_0683	0	0	L-erythro-4-hydroxyglutamate:2-oxoglutarate aminotransferase	2-oxoglutarate [peroxisome] + erythro-4-hydroxy-L-glutamic acid [peroxisome] <=> 4-hydroxy-2-oxoglutarate [peroxisome] + L-glutamate [peroxisome]
r_0687	0	0	L-hydroxyproline reductase (NADP)	1-pyrroline-3-hydroxy-5-carboxylic acid [cytoplasm] + 2 H+ [cytoplasm] + NADPH [cytoplasm] <=> L-proline [cytoplasm] + NADP(+) [cytoplasm]
r_0688	0	0	L-lactaldehyde:NADP+ 1-oxidoreductase	H+ [cytoplasm] + methylglyoxal [cytoplasm] + NADPH [cytoplasm] <=> (S)-lactaldehyde [cytoplasm] + NADP(+) [cytoplasm]
r_0689	0	0	L-serine deaminase	L-serine [cytoplasm] <=> ammonium [cytoplasm] + pyruvate [cytoplasm]
r_0690	0	0	L-serine dehydrogenase	L-serine [cytoplasm] + NADP(+) [cytoplasm] <=> H+ [cytoplasm] + L-alpha-formylglycine [cytoplasm] + NADPH [cytoplasm]
r_0691	0	0	L-sorbitol dehydrogenase (L-sorbose-producing)	L-glucitol [cytoplasm] + NAD [cytoplasm] <=> H+ [cytoplasm] + L-sorbose [cytoplasm] + NADH [cytoplasm]
r_0692	0.026145	0.02616	L-threonine deaminase	L-threonine [cytoplasm] <=> 2-oxobutanoate [cytoplasm] + ammonium [cytoplasm]
r_0693	0	0	L-threonine deaminase	L-threonine [mitochondrion] <=> 2-oxobutanoate [mitochondrion] + ammonium [mitochondrion]
r_0694	0	0	L-tryptophan:oxygen 2	3-oxidoreductase (decyclizing)	L-tryptophan [cytoplasm] + oxygen [cytoplasm] <=> N-formyl-L-kynurenine [cytoplasm]
r_0695	0	0	L-tyrosine N-formyltransferase	10-formyl-THF [cytoplasm] + L-tyrosine [cytoplasm] <=> H+ [cytoplasm] + N-formyl-L-tyrosine [cytoplasm] + THF [cytoplasm]
r_0696	0	0	lactaldehyde dehydrogenase	(S)-lactaldehyde [cytoplasm] + H2O [cytoplasm] + NAD [cytoplasm] <=> (S)-lactate [cytoplasm] + 2 H+ [cytoplasm] + NADH [cytoplasm]
r_0697	0	0	lactoylglutathione lyase	glutathione [cytoplasm] + methylglyoxal [cytoplasm] <=> (R)-S-lactoylglutathione [cytoplasm]
r_0698	0.000962	0.000963	lanosterol synthase	(S)-2	3-epoxysqualene [cytoplasm] <=> lanosterol [cytoplasm]
r_0699	-0.041641	-0.041665	leucine transaminase	2-oxoglutarate [cytoplasm] + L-leucine [cytoplasm] <=> 4-methyl-2-oxopentanoate [cytoplasm] + L-glutamate [cytoplasm]
r_0700	0	0	leucine transaminase	2-oxoglutarate [mitochondrion] + L-leucine [mitochondrion] <=> 4-methyl-2-oxopentanoate [mitochondrion] + L-glutamate [mitochondrion]
r_0701	0.041641	0.041665	leucyl-tRNA synthetase	ATP [cytoplasm] + L-leucine [cytoplasm] + tRNA(Leu)	cytoplasmic [cytoplasm] <=> AMP [cytoplasm] + diphosphate [cytoplasm] + Leu-tRNA(Leu) [cytoplasm]
r_0702	0	0	leucyl-tRNA synthetase	ATP [mitochondrion] + L-leucine [mitochondrion] + tRNA(Leu)	mitchondrial [mitochondrion] <=> AMP [mitochondrion] + diphosphate [mitochondrion] + Leu-tRNA(Leu) [mitochondrion]
r_0703	0	0	leukotriene A4 hydrolase	H2O [cytoplasm] + leukotriene A4 [cytoplasm] <=> (5S	6S)-di-HETE [cytoplasm]
r_0704	0	0	leukotriene A4 hydrolase	H2O [nucleus] + leukotriene A4 [nucleus] <=> (5S	6S)-di-HETE [nucleus]
r_0705	0	0	leukotriene A4 hydrolase	H2O [cytoplasm] + leukotriene A4 [cytoplasm] <=> Delta(6)-trans	Delta(8)-cis-leukotriene B4 [cytoplasm]
r_0706	0	0	leukotriene A4 hydrolase	H2O [nucleus] + leukotriene A4 [nucleus] <=> Delta(6)-trans	Delta(8)-cis-leukotriene B4 [nucleus]
r_0707	0	0	leukotriene A4 hydrolase	H2O [cytoplasm] + leukotriene A4 [cytoplasm] <=> leukotriene B4 [cytoplasm]
r_0708	0	0	leukotriene A4 hydrolase	H2O [nucleus] + leukotriene A4 [nucleus] <=> leukotriene B4 [nucleus]
r_0711	0.040208	0.040231	lysyl-tRNA synthetase	ATP [cytoplasm] + L-lysine [cytoplasm] + tRNA(Lys)	cytoplasmic [cytoplasm] <=> AMP [cytoplasm] + diphosphate [cytoplasm] + Lys-tRNA(Lys) [cytoplasm]
r_0712	0	0	lysyl-tRNA synthetase	ATP [mitochondrion] + L-lysine [mitochondrion] + tRNA(Lys)	mitchondrial [mitochondrion] <=> AMP [mitochondrion] + diphosphate [mitochondrion] + Lys-tRNA(Lys) [mitochondrion]
r_0713	47.0538	47.0841	malate dehydrogenase	(S)-malate [mitochondrion] + NAD [mitochondrion] <=> H+ [mitochondrion] + NADH [mitochondrion] + oxaloacetate [mitochondrion]
r_0714	-47.0235	-47.0539	malate dehydrogenase	cytoplasmic	(S)-malate [cytoplasm] + NAD [cytoplasm] <=> H+ [cytoplasm] + NADH [cytoplasm] + oxaloacetate [cytoplasm]
r_0715	-2.9e-05	-2.9e-05	malate dehydrogenase	peroxisomal	(S)-malate [peroxisome] + NAD [peroxisome] <=> H+ [peroxisome] + NADH [peroxisome] + oxaloacetate [peroxisome]
r_0716	0	0	malate synthase	acetyl-CoA [cytoplasm] + glyoxylate [cytoplasm] + H2O [cytoplasm] <=> (S)-malate [cytoplasm] + coenzyme A [cytoplasm] + H+ [cytoplasm]
r_0717	0	0	malate synthase	acetyl-CoA [peroxisome] + glyoxylate [peroxisome] + H2O [peroxisome] <=> (S)-malate [peroxisome] + coenzyme A [peroxisome] + H+ [peroxisome]
r_0718	0.021987	0.022632	malic enzyme (NAD)	(S)-malate [mitochondrion] + NAD [mitochondrion] <=> carbon dioxide [mitochondrion] + NADH [mitochondrion] + pyruvate [mitochondrion]
r_0721	0	0	malonyl-CoA-ACP transacylase	malonyl-CoA [mitochondrion] + ACP1 [mitochondrion] <=> carboxyacetyl-ACP [mitochondrion] + coenzyme A [mitochondrion]
r_0722	0.113562	0.113628	mannose-1-phosphate guanylyltransferase	D-mannose 1-phosphate [cytoplasm] + GTP [cytoplasm] + H+ [cytoplasm] <=> diphosphate [cytoplasm] + GDP-alpha-D-mannose [cytoplasm]
r_0723	-0.113562	-0.113628	mannose-6-phosphate isomerase	D-mannose 6-phosphate [cytoplasm] <=> D-fructose 6-phosphate [cytoplasm]
r_0724	0.075406	0.075813	methenyltetrahydrifikate cyclohydrolase	5	10-methenyl-THF [mitochondrion] + H2O [mitochondrion] <=> 10-formyl-THF [mitochondrion] + H+ [mitochondrion]
r_0725	-0.039653	-0.040039	methenyltetrahydrofolate cyclohydrolase	5	10-methenyl-THF [cytoplasm] + H2O [cytoplasm] <=> 10-formyl-THF [cytoplasm] + H+ [cytoplasm]
r_0726	0.002162	0.002163	methionine adenosyltransferase	ATP [cytoplasm] + H2O [cytoplasm] + L-methionine [cytoplasm] <=> diphosphate [cytoplasm] + phosphate [cytoplasm] + S-adenosyl-L-methionine [cytoplasm]
r_0727	0.009285	0.00929	methionine synthase	5-methyltetrahydrofolate [cytoplasm] + L-homocysteine [cytoplasm] <=> H+ [cytoplasm] + L-methionine [cytoplasm] + THF [cytoplasm]
r_0728	0	0	methionyl-tRNA formyltransferase	10-formyl-THF [mitochondrion] + Met-tRNA(Met) [mitochondrion] <=> fMet-tRNA(fMet) [mitochondrion] + H+ [mitochondrion] + THF [mitochondrion]
r_0729	0.007123	0.007127	methionyl-tRNA synthetase	ATP [cytoplasm] + L-methionine [cytoplasm] + tRNA(Met)	cytoplasmic [cytoplasm] <=> AMP [cytoplasm] + diphosphate [cytoplasm] + Met-tRNA(Met) [cytoplasm]
r_0730	0	0	methionyl-tRNA synthetase	ATP [mitochondrion] + L-methionine [mitochondrion] + tRNA(Met)	mitchondrial [mitochondrion] <=> AMP [mitochondrion] + diphosphate [mitochondrion] + Met-tRNA(Met) [mitochondrion]
r_0731	0	0	methylenetetrahydrofolate dehydrogenase (NAD)	5	10-methylenetetrahydrofolate [cytoplasm] + NAD [cytoplasm] <=> 5	10-methenyl-THF [cytoplasm] + NADH [cytoplasm]
r_0732	-0.039653	-0.040039	methylenetetrahydrofolate dehydrogenase (NADP)	5	10-methylenetetrahydrofolate [cytoplasm] + NADP(+) [cytoplasm] <=> 5	10-methenyl-THF [cytoplasm] + NADPH [cytoplasm]
r_0733	0.075406	0.075813	methylenetetrahydrofolate dehydrogenase (NADP)	5	10-methylenetetrahydrofolate [mitochondrion] + NADP(+) [mitochondrion] <=> 5	10-methenyl-THF [mitochondrion] + NADPH [mitochondrion]
r_0734	0	0	methylisocitrate lyase	(2S	3R)-3-hydroxybutane-1	2	3-tricarboxylic acid [mitochondrion] <=> pyruvate [mitochondrion] + succinate [mitochondrion]
r_0735	0	0	mevalonate kinase (atp)	(R)-mevalonate [cytoplasm] + ATP [cytoplasm] <=> (R)-5-phosphomevalonic acid [cytoplasm] + ADP [cytoplasm] + H+ [cytoplasm]
r_0736	0.005774	0.005777	mevalonate kinase (ctp)	(R)-mevalonate [cytoplasm] + CTP [cytoplasm] <=> (R)-5-phosphomevalonic acid [cytoplasm] + CDP [cytoplasm] + H+ [cytoplasm]
r_0737	0	0	mevalonate kinase (gtp)	(R)-mevalonate [cytoplasm] + GTP [cytoplasm] <=> (R)-5-phosphomevalonic acid [cytoplasm] + GDP [cytoplasm] + H+ [cytoplasm]
r_0738	0	0	mevalonate kinase (UTP)	(R)-mevalonate [cytoplasm] + UTP [cytoplasm] <=> (R)-5-phosphomevalonic acid [cytoplasm] + H+ [cytoplasm] + UDP [cytoplasm]
r_0739	0.005774	0.005777	mevalonate pyrophoshate decarboxylase	(R)-5-diphosphomevalonic acid [cytoplasm] + ATP [cytoplasm] <=> ADP [cytoplasm] + carbon dioxide [cytoplasm] + isopentenyl diphosphate [cytoplasm] + phosphate [cytoplasm]
r_0747	6.1e-05	6.1e-05	MIPC synthase	GDP-alpha-D-mannose [Golgi] + inositol-P-ceramide A (C24) [Golgi] <=> GDP [Golgi] + mannosylinositol phosphorylceramide A (C24) [Golgi]
r_0748	0	0	MIPC synthase	GDP-alpha-D-mannose [Golgi] + inositol-P-ceramide A (C26) [Golgi] <=> GDP [Golgi] + mannosylinositol phosphorylceramide A (C26) [Golgi]
r_0749	0	0	MIPC synthase	GDP-alpha-D-mannose [Golgi] + inositol-P-ceramide B' (C24) [Golgi] <=> GDP [Golgi] + mannosylinositol phosphorylceramide B' (C24) [Golgi]
r_0750	0	0	MIPC synthase	GDP-alpha-D-mannose [Golgi] + inositol-P-ceramide B' (C26) [Golgi] <=> GDP [Golgi] + mannosylinositol phosphorylceramide B' (C26) [Golgi]
r_0751	0	0	MIPC synthase	GDP-alpha-D-mannose [Golgi] + inositol-P-ceramide B (C24) [Golgi] <=> GDP [Golgi] + mannosylinositol phosphorylceramide B (C24) [Golgi]
r_0752	0	0	MIPC synthase	GDP-alpha-D-mannose [Golgi] + inositol-P-ceramide B (C26) [Golgi] <=> GDP [Golgi] + mannosylinositol phosphorylceramide B (C26) [Golgi]
r_0753	0	0	MIPC synthase	GDP-alpha-D-mannose [Golgi] + inositol-P-ceramide C (C24) [Golgi] <=> GDP [Golgi] + mannosylinositol phosphorylceramide C (C24) [Golgi]
r_0754	0	0	MIPC synthase	GDP-alpha-D-mannose [Golgi] + inositol-P-ceramide C (C26) [Golgi] <=> GDP [Golgi] + mannosylinositol phosphorylceramide C (C26) [Golgi]
r_0755	0	0	MIPC synthase	GDP-alpha-D-mannose [Golgi] + inositol-P-ceramide D (C24) [Golgi] <=> GDP [Golgi] + mannosylinositol phosphorylceramide D (C24) [Golgi]
r_0756	0	0	MIPC synthase	GDP-alpha-D-mannose [Golgi] + inositol-P-ceramide D (C26) [Golgi] <=> GDP [Golgi] + mannosylinositol phosphorylceramide D (C26) [Golgi]
r_0757	0.000343	0.000344	myo-inositol 1-phosphatase	1D-myo-inositol 1-phosphate [cytoplasm] + H2O [cytoplasm] <=> myo-inositol [cytoplasm] + phosphate [cytoplasm]
r_0758	0.000343	0.000344	myo-inositol-1-phosphate synthase	D-glucose 6-phosphate [cytoplasm] <=> 1D-myo-inositol 1-phosphate [cytoplasm]
r_0759	0.022577	0.02259	N-acetyl-g-glutamyl-phosphate reductase	H+ [mitochondrion] + N-acetyl-L-gamma-glutamyl phosphate [mitochondrion] + NADPH [mitochondrion] <=> 2-acetamido-5-oxopentanoate [mitochondrion] + NADP(+) [mitochondrion] + phosphate [mitochondrion]
r_0760	0	0	N-acetylglucosamine-6-phosphate synthase	acetyl-CoA [cytoplasm] + alpha-D-glucosamine 6-phosphate [cytoplasm] <=> coenzyme A [cytoplasm] + H+ [cytoplasm] + N-acetyl-D-glucosamine 6-phosphate [cytoplasm]
r_0761	0	0	N-acteylglutamate synthase	acetyl-CoA [mitochondrion] + L-glutamate [mitochondrion] <=> coenzyme A [mitochondrion] + H+ [mitochondrion] + N-acetyl-L-glutamate [mitochondrion]
r_0762	0	0	N-formyl-L-kynurenine amidohydrolase	H2O [cytoplasm] + N-formyl-L-kynurenine [cytoplasm] <=> formate [cytoplasm] + H+ [cytoplasm] + L-kynurenine [cytoplasm]
r_0763	0	0	N-formyltyrosine oxidase	H+ [cytoplasm] + 2 N-formyl-L-tyrosine [cytoplasm] + NADPH [cytoplasm] <=> N	N'-diformyldityrosine [cytoplasm] + NADP(+) [cytoplasm]
r_0764	0	0	NAD diphosphatase	H2O [peroxisome] + NAD [peroxisome] <=> AMP [peroxisome] + 2 H+ [peroxisome] + NMN [peroxisome]
r_0765	0	0	NAD kinase	ATP [cytoplasm] + NAD [cytoplasm] <=> ADP [cytoplasm] + H+ [cytoplasm] + NADP(+) [cytoplasm]
r_0766	0	0	NAD kinase	ATP [mitochondrion] + NAD [mitochondrion] <=> ADP [mitochondrion] + H+ [mitochondrion] + NADP(+) [mitochondrion]
r_0767	0	0	NAD nucleosidase nuclear	H2O [nucleus] + NAD [nucleus] <=> ADP-ribose [nucleus] + H+ [nucleus] + nicotinamide [nucleus]
r_0768	0	0	NAD synthase	ATP [cytoplasm] + deamido-NAD(+) [cytoplasm] + H2O [cytoplasm] + L-glutamine [cytoplasm] <=> AMP [cytoplasm] + diphosphate [cytoplasm] + H+ [cytoplasm] + L-glutamate [cytoplasm] + NAD [cytoplasm]
r_0769	0	0	NAD synthase	ATP [nucleus] + deamido-NAD(+) [nucleus] + H2O [nucleus] + L-glutamine [nucleus] <=> AMP [nucleus] + diphosphate [nucleus] + H+ [nucleus] + L-glutamate [nucleus] + NAD [nucleus]
r_0770	0	0	NADH dehydrogenase	cytosolic/mitochondrial	H+ [cytoplasm] + NADH [cytoplasm] + ubiquinone-6 [mitochondrion] <=> NAD [cytoplasm] + ubiquinol-6 [mitochondrion]
r_0771	0	0	NADH kinase	ATP [cytoplasm] + NADH [cytoplasm] <=> ADP [cytoplasm] + H+ [cytoplasm] + NADPH [cytoplasm]
r_0772	0	0	NADH kinase mitochondrial	ATP [mitochondrion] + NADH [mitochondrion] <=> ADP [mitochondrion] + H+ [mitochondrion] + NADPH [mitochondrion]
r_0773	0.000562	0	NADH:ubiquinone oxidoreductase	2.5 H+ [mitochondrion] + NADH [mitochondrion] + ubiquinone-6 [mitochondrion] <=> 1.5 H+ [cytoplasm] + NAD [mitochondrion] + ubiquinol-6 [mitochondrion]
r_0774	0	0	NAPRtase	H+ [cytoplasm] + nicotinate [cytoplasm] + PRPP [cytoplasm] <=> diphosphate [cytoplasm] + nicotinic acid D-ribonucleotide [cytoplasm]
r_0775	0	0	NAPRtase	H+ [mitochondrion] + nicotinate [mitochondrion] + PRPP [mitochondrion] <=> diphosphate [mitochondrion] + nicotinic acid D-ribonucleotide [mitochondrion]
r_0781	0	0	nicotinamidase	H2O [cytoplasm] + nicotinamide [cytoplasm] <=> ammonium [cytoplasm] + nicotinate [cytoplasm]
r_0782	0	0	nicotinamide N-methyltransferase	nicotinamide [cytoplasm] + S-adenosyl-L-methionine [cytoplasm] <=> 1-methylnicotinamide [cytoplasm] + S-adenosyl-L-homocysteine [cytoplasm]
r_0783	0	0	nicotinamide-nucleotide adenylyltransferase	ATP [cytoplasm] + H+ [cytoplasm] + NMN [cytoplasm] <=> diphosphate [cytoplasm] + NAD [cytoplasm]
r_0784	0	0	nicotinamide-nucleotide adenylyltransferase	ATP [nucleus] + H+ [nucleus] + NMN [nucleus] <=> diphosphate [nucleus] + NAD [nucleus]
r_0785	0	0	nicotinate-nucleotide adenylyltransferase	ATP [cytoplasm] + H+ [cytoplasm] + nicotinic acid D-ribonucleotide [cytoplasm] <=> deamido-NAD(+) [cytoplasm] + diphosphate [cytoplasm]
r_0786	0	0	nicotinate-nucleotide diphosphorylase (carboxylating)	2 H+ [cytoplasm] + PRPP [cytoplasm] + quinolinate [cytoplasm] <=> carbon dioxide [cytoplasm] + diphosphate [cytoplasm] + nicotinic acid D-ribonucleotide [cytoplasm]
r_0787	0	0	nicotinate-nucleotide diphosphorylase (carboxylating)	2 H+ [mitochondrion] + PRPP [mitochondrion] + quinolinate [mitochondrion] <=> carbon dioxide [mitochondrion] + diphosphate [mitochondrion] + nicotinic acid D-ribonucleotide [mitochondrion]
r_0788	0	0	nucleoside diphosphatase	ADP [cytoplasm] + H2O [cytoplasm] <=> AMP [cytoplasm] + H+ [cytoplasm] + phosphate [cytoplasm]
r_0789	0	0	nucleoside diphosphatase	GDP [cytoplasm] + H2O [cytoplasm] <=> GMP [cytoplasm] + H+ [cytoplasm] + phosphate [cytoplasm]
r_0790	0	0	nucleoside diphosphatase	H2O [cytoplasm] + UDP [cytoplasm] <=> H+ [cytoplasm] + phosphate [cytoplasm] + UMP [cytoplasm]
r_0791	0	0	nucleoside diphosphatase	H2O [Golgi] + UDP [Golgi] <=> H+ [Golgi] + phosphate [Golgi] + UMP [Golgi]
r_0792	0.005379	0.005382	nucleoside diphosphatase	CDP [cytoplasm] + H2O [cytoplasm] <=> CMP [cytoplasm] + H+ [cytoplasm] + phosphate [cytoplasm]
r_0793	0	0	nucleoside diphosphatase	H2O [cytoplasm] + IDP [cytoplasm] <=> H+ [cytoplasm] + IMP [cytoplasm] + phosphate [cytoplasm]
r_0795	0	0	nucleoside diphosphate kinase	ATP [cytoplasm] + CDP [cytoplasm] <=> ADP [cytoplasm] + CTP [cytoplasm]
r_0796	0	0	nucleoside diphosphate kinase	ATP [cytoplasm] + dADP [cytoplasm] <=> ADP [cytoplasm] + dATP [cytoplasm]
r_0797	0	0	nucleoside diphosphate kinase	ATP [cytoplasm] + dCDP [cytoplasm] <=> ADP [cytoplasm] + dCTP [cytoplasm]
r_0798	0	0	nucleoside diphosphate kinase	ATP [cytoplasm] + dGDP [cytoplasm] <=> ADP [cytoplasm] + dGTP [cytoplasm]
r_0799	0	0	nucleoside diphosphate kinase	ATP [cytoplasm] + dTDP [cytoplasm] <=> ADP [cytoplasm] + dTTP [cytoplasm]
r_0800	0.129984	0.130059	nucleoside diphosphate kinase	ATP [cytoplasm] + GDP [cytoplasm] <=> ADP [cytoplasm] + GTP [cytoplasm]
r_0801	0	0	nucleoside diphosphate kinase	ATP [cytoplasm] + IDP [cytoplasm] <=> ADP [cytoplasm] + ITP [cytoplasm]
r_0802	0	0	nucleoside diphosphate kinase	ATP [cytoplasm] + dIDP [cytoplasm] <=> ADP [cytoplasm] + dITP [cytoplasm]
r_0803	0	0	nucleoside diphosphate kinase	ATP [cytoplasm] + dUDP [cytoplasm] <=> ADP [cytoplasm] + dUTP [cytoplasm]
r_0804	0	0	nucleoside triphosphatase	GTP [cytoplasm] + H2O [cytoplasm] <=> GDP [cytoplasm] + H+ [cytoplasm] + phosphate [cytoplasm]
r_0805	0	0	nucleoside triphosphatase	H2O [cytoplasm] + UTP [cytoplasm] <=> H+ [cytoplasm] + phosphate [cytoplasm] + UDP [cytoplasm]
r_0806	0	0	nucleoside triphosphatase	CTP [cytoplasm] + H2O [cytoplasm] <=> CDP [cytoplasm] + H+ [cytoplasm] + phosphate [cytoplasm]
r_0807	0	0	nucleoside triphosphatase	H2O [cytoplasm] + ITP [cytoplasm] <=> H+ [cytoplasm] + IDP [cytoplasm] + phosphate [cytoplasm]
r_0810	0	0	nucleoside-diphosphatase (GDP)	Golgi	GDP [Golgi] + H2O [Golgi] <=> GMP [Golgi] + H+ [Golgi] + phosphate [Golgi]
r_0811	0.402109	0.402342	nucleoside-diphosphate kinase (ATP:UDP)	ATP [cytoplasm] + UDP [cytoplasm] <=> ADP [cytoplasm] + UTP [cytoplasm]
r_0812	0	0	O-acetylhomoserine (thiol)-lyase	methanethiol [cytoplasm] + O-acetyl-L-homoserine [cytoplasm] <=> acetate [cytoplasm] + H+ [cytoplasm] + L-methionine [cytoplasm]
r_0813	0.00805	0.008055	O-acetylhomoserine (thiol)-lyase	hydrogen sulfide [cytoplasm] + O-acetyl-L-homoserine [cytoplasm] <=> acetate [cytoplasm] + H+ [cytoplasm] + L-homocysteine [cytoplasm]
r_0815	0	0	O-succinylhomoserine lyase (L-cysteine)	L-cysteine [cytoplasm] + O-succinyl-L-homoserine [cytoplasm] <=> H+ [cytoplasm] + L-cystathionine [cytoplasm] + succinate [cytoplasm]
r_0816	0.022577	0.02259	ornithine carbamoyltransferase	carbamoyl phosphate [cytoplasm] + ornithine [cytoplasm] <=> H+ [cytoplasm] + L-citrulline [cytoplasm] + phosphate [cytoplasm]
r_0817	0	0	ornithine decarboxylase	H+ [cytoplasm] + ornithine [cytoplasm] <=> carbon dioxide [cytoplasm] + putrescine [cytoplasm]
r_0818	0.022577	0.02259	ornithine transacetylase	L-glutamate [mitochondrion] + N(2)-acetyl-L-ornithine [mitochondrion] <=> N-acetyl-L-glutamate [mitochondrion] + ornithine [mitochondrion]
r_0819	0	0	ornithine transaminase	2-oxoglutarate [cytoplasm] + ornithine [cytoplasm] <=> L-glutamate [cytoplasm] + L-glutamic 5-semialdehyde [cytoplasm]
r_0820	-0.015538	-0.015547	orotate phosphoribosyltransferase	diphosphate [cytoplasm] + orotidine 5'-(dihydrogen phosphate) [cytoplasm] <=> orotate [cytoplasm] + PRPP [cytoplasm]
r_0821	0.015538	0.015547	orotidine-5'-phosphate decarboxylase	H+ [cytoplasm] + orotidine 5'-(dihydrogen phosphate) [cytoplasm] <=> carbon dioxide [cytoplasm] + UMP [cytoplasm]
r_0831	0	0	oxoglutarate dehydrogenase (dihydrolipoamide S-succinyltransferase)	coenzyme A [mitochondrion] + S(8)-succinyldihydrolipoamide [mitochondrion] <=> dihydrolipoamide [mitochondrion] + succinyl-CoA [mitochondrion]
r_0832	0	0	oxoglutarate dehydrogenase (lipoamide)	2-oxoglutarate [mitochondrion] + H+ [mitochondrion] + lipoamide [mitochondrion] <=> carbon dioxide [mitochondrion] + S(8)-succinyldihydrolipoamide [mitochondrion]
r_0841	0	0	pantetheine-phosphate adenylyltransferase	ATP [cytoplasm] + H+ [cytoplasm] + pantetheine 4'-phosphate [cytoplasm] <=> 3'-dephospho-CoA [cytoplasm] + diphosphate [cytoplasm]
r_0842	0	0	pantothenate kinase	(R)-pantothenate [cytoplasm] + ATP [cytoplasm] <=> (R)-4'-phosphopantothenic acid [cytoplasm] + ADP [cytoplasm] + H+ [cytoplasm]
r_0843	0	0	pantothenate synthase	(R)-pantoate [cytoplasm] + ATP [cytoplasm] + beta-alanine [cytoplasm] <=> (R)-pantothenate [cytoplasm] + AMP [cytoplasm] + diphosphate [cytoplasm] + H+ [cytoplasm]
r_0844	0	0	peroxisomal acyl-CoA thioesterase	decanoyl-CoA [peroxisome] + H2O [peroxisome] <=> coenzyme A [peroxisome] + decanoate [peroxisome] + H+ [peroxisome]
r_0845	0	0	peroxisomal acyl-CoA thioesterase	H2O [peroxisome] + lauroyl-CoA [peroxisome] <=> coenzyme A [peroxisome] + H+ [peroxisome] + laurate [peroxisome]
r_0847	0	0	peroxisomal acyl-CoA thioesterase	H2O [peroxisome] + palmitoyl-CoA [peroxisome] <=> coenzyme A [peroxisome] + H+ [peroxisome] + palmitate [peroxisome]
r_0848	0	0	peroxisomal acyl-CoA thioesterase	H2O [peroxisome] + myristoyl-CoA [peroxisome] <=> coenzyme A [peroxisome] + H+ [peroxisome] + myristate [peroxisome]
r_0849	0	0	peroxisomal acyl-CoA thioesterase	H2O [peroxisome] + stearoyl-CoA [peroxisome] <=> coenzyme A [peroxisome] + H+ [peroxisome] + stearate [peroxisome]
r_0850	0	0	peroxisomal acyl-CoA thioesterase	H2O [peroxisome] + octanoyl-CoA [peroxisome] <=> coenzyme A [peroxisome] + H+ [peroxisome] + octanoate [peroxisome]
r_0851	-0.083268	-0.083316	phenylalanine transaminase	2-oxoglutarate [cytoplasm] + L-phenylalanine [cytoplasm] <=> keto-phenylpyruvate [cytoplasm] + L-glutamate [cytoplasm]
r_0852	0.018812	0.018822	phenylalanyl-tRNA synthetase	ATP [cytoplasm] + L-phenylalanine [cytoplasm] + tRNA(Phe)	cytoplasmic [cytoplasm] <=> AMP [cytoplasm] + diphosphate [cytoplasm] + Phe-tRNA(Phe) [cytoplasm]
r_0853	0	0	phenylalanyl-tRNA synthetase	ATP [mitochondrion] + L-phenylalanine [mitochondrion] + tRNA(Phe)	mitchondrial [mitochondrion] <=> AMP [mitochondrion] + diphosphate [mitochondrion] + Phe-tRNA(Phe) [mitochondrion]
r_0854	0	0	phenylpyruvate decarboxylase	H+ [cytoplasm] + keto-phenylpyruvate [cytoplasm] <=> carbon dioxide [cytoplasm] + phenylacetaldehyde [cytoplasm]
r_0855	0.013907	0.013915	phopshoribosylaminoimidazole synthetase	5'-phosphoribosyl-N-formylglycineamidine [cytoplasm] + ATP [cytoplasm] <=> 5'-phosphoribosyl-5-aminoimidazole [cytoplasm] + ADP [cytoplasm] + 2 H+ [cytoplasm] + phosphate [cytoplasm]
r_0882	0	0	phosphoacetylglucosamine mutase	N-acetyl-D-glucosamine 6-phosphate [cytoplasm] <=> N-acetyl-alpha-D-glucosamine 1-phosphate [cytoplasm]
r_0883	0.00805	0.008055	phosphoadenylyl-sulfate reductase (thioredoxin)	3'-phospho-5'-adenylyl sulfate [cytoplasm] + TRX1 [cytoplasm] <=> adenosine 3'	5'-bismonophosphate [cytoplasm] + 2 H+ [cytoplasm] + sulphite [cytoplasm] + TRX1 disulphide [cytoplasm]
r_0884	0	0	phosphoenolpyruvate carboxykinase	ATP [cytoplasm] + oxaloacetate [cytoplasm] <=> ADP [cytoplasm] + carbon dioxide [cytoplasm] + phosphoenolpyruvate [cytoplasm]
r_0885	0	0	phosphoethanolamine cytidyltransferase	CTP [cytoplasm] + H+ [cytoplasm] + O-phosphoethanolamine [cytoplasm] <=> CDP-ethanolamine [cytoplasm] + diphosphate [cytoplasm]
r_0886	0.446735	0.446438	phosphofructokinase	ATP [cytoplasm] + D-fructose 6-phosphate [cytoplasm] <=> ADP [cytoplasm] + D-fructose 1	6-bisphosphate [cytoplasm] + H+ [cytoplasm]
r_0887	0	0	phosphofructokinase (s7p)	ATP [cytoplasm] + sedoheptulose 7-phosphate [cytoplasm] <=> ADP [cytoplasm] + H+ [cytoplasm] + sedoheptulose 1	7-bisphosphate [cytoplasm]
r_0888	0.394986	0.395215	phosphoglucomutase	D-glucose 6-phosphate [cytoplasm] <=> D-glucose 1-phosphate [cytoplasm]
r_0889	0	0	phosphogluconate dehydrogenase	6-phospho-D-gluconate [cytoplasm] + NADP(+) [cytoplasm] <=> carbon dioxide [cytoplasm] + D-ribulose 5-phosphate [cytoplasm] + NADPH [cytoplasm]
r_0890	0	0	phosphoglucosamine mutase	alpha-D-glucosamine 1-phosphate [cytoplasm] <=> alpha-D-glucosamine 6-phosphate [cytoplasm]
r_0891	0.001719	0.001357	phosphoglycerate dehydrogenase	3-phosphoglycerate [cytoplasm] + NAD [cytoplasm] <=> 3-phospho-hydroxypyruvate [cytoplasm] + H+ [cytoplasm] + NADH [cytoplasm]
r_0892	0.857427	0.856858	phosphoglycerate kinase	1	3-bisphospho-D-glycerate [cytoplasm] + ADP [cytoplasm] <=> 3-phosphoglycerate [cytoplasm] + ATP [cytoplasm]
r_0893	0.855708	0.855501	phosphoglycerate mutase	3-phosphoglycerate [cytoplasm] <=> 2-phospho-D-glyceric acid [cytoplasm]
r_0902	-0.113562	-0.113628	phosphomannomutase	D-mannose 1-phosphate [cytoplasm] <=> D-mannose 6-phosphate [cytoplasm]
r_0903	0	0	phosphomethylpyrimidine kinase	4-amino-2-methyl-5-phosphomethylpyrimidine [cytoplasm] + ATP [cytoplasm] <=> 4-amino-2-methyl-5-diphosphomethylpyrimidine [cytoplasm] + ADP [cytoplasm]
r_0904	0.005774	0.005777	phosphomevalonate kinase	(R)-5-phosphomevalonic acid [cytoplasm] + ATP [cytoplasm] <=> (R)-5-diphosphomevalonic acid [cytoplasm] + ADP [cytoplasm]
r_0905	0	0	phosphopantothenate-cysteine ligase	(R)-4'-phosphopantothenic acid [cytoplasm] + CTP [cytoplasm] + L-cysteine [cytoplasm] <=> CMP [cytoplasm] + diphosphate [cytoplasm] + H+ [cytoplasm] + N-[(R)-4-phosphonopantothenoyl]-L-cysteine [cytoplasm]
r_0906	0	0	phosphopantothenoylcysteine decarboxylase	H+ [cytoplasm] + N-[(R)-4-phosphonopantothenoyl]-L-cysteine [cytoplasm] <=> carbon dioxide [cytoplasm] + pantetheine 4'-phosphate [cytoplasm]
r_0907	0	0	phosphopentomutase	alpha-D-ribose 1-phosphate [cytoplasm] <=> ribose-5-phosphate [cytoplasm]
r_0908	0.013907	0.013915	phosphoribosyl amino imidazolesuccinocarbozamide synthetase	ATP [cytoplasm] + L-aspartate [cytoplasm] + phosphoribosyl-carboxy-aminoimidazole [cytoplasm] <=> 5'-phosphoribosyl-4-(N-succinocarboxamide)-5-aminoimidazole [cytoplasm] + ADP [cytoplasm] + H+ [cytoplasm] + phosphate [cytoplasm]
r_0909	0.009314	0.00932	phosphoribosyl-AMP cyclohydrolase	1-(5-phosphoribosyl)-5'-AMP [cytoplasm] + H2O [cytoplasm] <=> 1-(5-phospho-D-ribosyl)-5-[(5-phospho-D-ribosylamino)methylideneamino]imidazole-4-carboxamide [cytoplasm]
r_0910	0.009314	0.00932	phosphoribosyl-ATP pyrophosphatase	5-phosphoribosyl-ATP [cytoplasm] + H2O [cytoplasm] <=> 1-(5-phosphoribosyl)-5'-AMP [cytoplasm] + diphosphate [cytoplasm] + H+ [cytoplasm]
r_0911	0.013907	0.013915	phosphoribosylaminoimidazole-carboxylase	5'-phosphoribosyl-5-aminoimidazole [cytoplasm] + ATP [cytoplasm] + carbon dioxide [cytoplasm] + H2O [cytoplasm] <=> ADP [cytoplasm] + H+ [cytoplasm] + phosphate [cytoplasm] + phosphoribosyl-carboxy-aminoimidazole [cytoplasm]
r_0912	0.023222	0.023235	phosphoribosylaminoimidazolecarboxamide formyltransferase	10-formyl-THF [cytoplasm] + AICAR [cytoplasm] <=> phosphoribosyl-formamido-carboxamide [cytoplasm] + THF [cytoplasm]
r_0913	0.00399	0.003992	phosphoribosylanthranilate isomerase	N-(5-phospho-beta-D-ribosyl)anthranilate [cytoplasm] <=> 1-(2-carboxyphenylamino)-1-deoxy-D-ribulose 5-phosphate [cytoplasm]
r_0914	0.013907	0.013915	phosphoribosylglycinamidine synthetase	5-phosphoribosylamine [cytoplasm] + ATP [cytoplasm] + L-glycine [cytoplasm] <=> 5-phospho-ribosyl-glycineamide [cytoplasm] + ADP [cytoplasm] + H+ [cytoplasm] + phosphate [cytoplasm]
r_0915	0.013907	0.013915	phosphoribosylpyrophosphate amidotransferase	H2O [cytoplasm] + L-glutamine [cytoplasm] + PRPP [cytoplasm] <=> 5-phosphoribosylamine [cytoplasm] + diphosphate [cytoplasm] + L-glutamate [cytoplasm]
r_0916	0.04275	0.042774	phosphoribosylpyrophosphate synthetase	ATP [cytoplasm] + ribose-5-phosphate [cytoplasm] <=> AMP [cytoplasm] + H+ [cytoplasm] + PRPP [cytoplasm]
r_0917	0.001719	0.001357	phosphoserine phosphatase (L-serine)	3-phospho-serine [cytoplasm] + H2O [cytoplasm] <=> L-serine [cytoplasm] + phosphate [cytoplasm]
r_0918	0.001719	0.001357	phosphoserine transaminase	3-phospho-hydroxypyruvate [cytoplasm] + L-glutamate [cytoplasm] <=> 2-oxoglutarate [cytoplasm] + 3-phospho-serine [cytoplasm]
r_0919	0	0	phytoceramidase	lignoceric acid [endoplasmic reticulum] + phytosphingosine [endoplasmic reticulum] <=> ceramide-2 (C24) [endoplasmic reticulum]
r_0920	0	0	phytoceramidase	cerotic acid [endoplasmic reticulum] + phytosphingosine [endoplasmic reticulum] <=> ceramide-2 (C26) [endoplasmic reticulum]
r_0921	0	0	Phytosphingosine phosphate lyase	phytosphingosine 1-phosphate [endoplasmic reticulum] <=> 2-hydroxyhexadecanal [endoplasmic reticulum] + O-phosphoethanolamine [endoplasmic reticulum]
r_0922	0	0	phytosphingosine synthesis	H+ [endoplasmic reticulum] + NADPH [endoplasmic reticulum] + oxygen [endoplasmic reticulum] + sphinganine [endoplasmic reticulum] <=> H2O [endoplasmic reticulum] + NADP(+) [endoplasmic reticulum] + phytosphingosine [endoplasmic reticulum]
r_0929	0	0	polyamine oxidase	H2O [cytoplasm] + N(1)-acetylspermidine [cytoplasm] + oxygen [cytoplasm] <=> 3-aminopropanal [cytoplasm] + hydrogen peroxide [cytoplasm] + N-acetylputrescine [cytoplasm]
r_0935	0.000281	0	porphobilinogen synthase	2 5-aminolevulinate [cytoplasm] <=> H+ [cytoplasm] + 2 H2O [cytoplasm] + porphobilinogen [cytoplasm]
r_0936	0	0	poylamine oxidase	H2O [cytoplasm] + N(1)-acetylspermine [cytoplasm] + oxygen [cytoplasm] <=> 3-aminopropanal [cytoplasm] + hydrogen peroxide [cytoplasm] + N(1)-acetylspermidine [cytoplasm]
r_0937	0	0	poylamine oxidase	H2O [cytoplasm] + oxygen [cytoplasm] + spermine [cytoplasm] <=> 3-aminopropanal [cytoplasm] + hydrogen peroxide [cytoplasm] + spermidine [cytoplasm]
r_0938	0.018812	0.018822	prephenate dehydratase	H+ [cytoplasm] + prephenate [cytoplasm] <=> carbon dioxide [cytoplasm] + H2O [cytoplasm] + keto-phenylpyruvate [cytoplasm]
r_0939	0.0144	0.014338	prephenate dehydrogenase (NADP)	NADP(+) [cytoplasm] + prephenate [cytoplasm] <=> 3-(4-hydroxyphenyl)pyruvate [cytoplasm] + carbon dioxide [cytoplasm] + NADPH [cytoplasm]
r_0940	0	0	proline oxidase (NAD)	FAD [mitochondrion] + L-proline [mitochondrion] <=> 1-pyrroline-5-carboxylate [mitochondrion] + FADH2 [mitochondrion]
r_0941	0.023139	0.023152	prolyl-tRNA synthetase	ATP [cytoplasm] + L-proline [cytoplasm] + tRNA(Pro)	cytoplasmic [cytoplasm] <=> AMP [cytoplasm] + diphosphate [cytoplasm] + H+ [cytoplasm] + Pro-tRNA(Pro) [cytoplasm]
r_0942	3.5e-05	0	protoporphyrinogen oxidase	3 oxygen [mitochondrion] + 2 protoporphyrinogen [mitochondrion] <=> 6 H2O [mitochondrion] + 2 protoporphyrin [mitochondrion]
r_0943	0	0	purine-nucleoside phosphorylase	nicotinamide ribose [cytoplasm] + phosphate [cytoplasm] <=> alpha-D-ribose 1-phosphate [cytoplasm] + H+ [cytoplasm] + nicotinamide [cytoplasm]
r_0944	0	0	purine-nucleoside phosphorylase (adenosine)	adenosine [cytoplasm] + phosphate [cytoplasm] <=> adenine [cytoplasm] + alpha-D-ribose 1-phosphate [cytoplasm]
r_0945	0	0	purine-nucleoside phosphorylase (adenosine)	adenosine [mitochondrion] + phosphate [mitochondrion] <=> adenine [mitochondrion] + alpha-D-ribose 1-phosphate [mitochondrion]
r_0946	0	0	purine-nucleoside phosphorylase (deoxyadenosine)	2'-deoxyadenosine [cytoplasm] + phosphate [cytoplasm] <=> 2-deoxy-D-ribofuranose 1-phosphate [cytoplasm] + adenine [cytoplasm]
r_0947	0	0	purine-nucleoside phosphorylase (deoxyguanosine)	2'-deoxyguanosine [cytoplasm] + phosphate [cytoplasm] <=> 2-deoxy-D-ribofuranose 1-phosphate [cytoplasm] + guanine [cytoplasm]
r_0948	0	0	purine-nucleoside phosphorylase (deoxyinosine)	2'-deoxyinosine [cytoplasm] + phosphate [cytoplasm] <=> 2-deoxy-D-ribofuranose 1-phosphate [cytoplasm] + hypoxanthine [cytoplasm]
r_0949	0	0	purine-nucleoside phosphorylase (Guanosine)	guanosine [cytoplasm] + phosphate [cytoplasm] <=> alpha-D-ribose 1-phosphate [cytoplasm] + guanine [cytoplasm]
r_0950	0	0	purine-nucleoside phosphorylase (Guanosine)	guanosine [mitochondrion] + phosphate [mitochondrion] <=> alpha-D-ribose 1-phosphate [mitochondrion] + guanine [mitochondrion]
r_0951	0	0	purine-nucleoside phosphorylase (inosine)	inosine [cytoplasm] + phosphate [cytoplasm] <=> alpha-D-ribose 1-phosphate [cytoplasm] + hypoxanthine [cytoplasm]
r_0952	0	0	purine-nucleoside phosphorylase (Xanthosine)	phosphate [cytoplasm] + xanthosine [cytoplasm] <=> 9H-xanthine [cytoplasm] + alpha-D-ribose 1-phosphate [cytoplasm]
r_0953	0	0	pyridoxal oxidase	ammonium [cytoplasm] + 2 H2O [cytoplasm] + 0.5 oxygen [cytoplasm] + pyridoxal [cytoplasm] <=> 2 hydrogen peroxide [cytoplasm] + pyridoxamine [cytoplasm]
r_0954	0	0	pyridoxamine 5'-phosphate oxidase	H2O [cytoplasm] + oxygen [cytoplasm] + pyridoxamine 5'-phosphate [cytoplasm] <=> ammonium [cytoplasm] + hydrogen peroxide [cytoplasm] + pyridoxal 5'-phosphate [cytoplasm]
r_0955	0	0	pyridoxine 5'-phosphate oxidase	oxygen [cytoplasm] + pyridoxine 5'-phosphate [cytoplasm] <=> hydrogen peroxide [cytoplasm] + pyridoxal 5'-phosphate [cytoplasm]
r_0956	0	0	pyridoxine oxidase	oxygen [cytoplasm] + pyridoxine [cytoplasm] <=> hydrogen peroxide [cytoplasm] + pyridoxal [cytoplasm]
r_0957	0.023139	0.023152	pyrroline-5-carboxylate reductase	1-pyrroline-5-carboxylate [cytoplasm] + 2 H+ [cytoplasm] + NADPH [cytoplasm] <=> L-proline [cytoplasm] + NADP(+) [cytoplasm]
r_0958	0.458921	0.459422	pyruvate carboxylase	ATP [cytoplasm] + bicarbonate [cytoplasm] + pyruvate [cytoplasm] <=> ADP [cytoplasm] + H+ [cytoplasm] + oxaloacetate [cytoplasm] + phosphate [cytoplasm]
r_0959	0	0	pyruvate decarboxylase	H+ [cytoplasm] + pyruvate [cytoplasm] <=> acetaldehyde [cytoplasm] + carbon dioxide [cytoplasm]
r_0960	0	0	pyruvate decarboxylase (acetoin-forming)	acetaldehyde [cytoplasm] + H+ [cytoplasm] + pyruvate [cytoplasm] <=> (R)-acetoin [cytoplasm] + carbon dioxide [cytoplasm]
r_0961	0.099201	0.099095	pyruvate dehydrogenase	coenzyme A [mitochondrion] + NAD [mitochondrion] + pyruvate [mitochondrion] <=> acetyl-CoA [mitochondrion] + carbon dioxide [mitochondrion] + NADH [mitochondrion]
r_0962	0.781304	0.781195	pyruvate kinase	ADP [cytoplasm] + H+ [cytoplasm] + phosphoenolpyruvate [cytoplasm] <=> ATP [cytoplasm] + pyruvate [cytoplasm]
r_0963	0	0	quinone oxidoreductase	2-hexaprenyl-6-methoxy-3-methyl-1	4-benzoquinone [mitochondrion] + H+ [mitochondrion] + NADH [mitochondrion] + oxygen [mitochondrion] <=> 2-hexaprenyl-5-hydroxy-6-methoxy-3-methyl-1	4-benzoquinone [mitochondrion] + H2O [mitochondrion] + NAD [mitochondrion]
r_0964	0	0	reduced glutathione via ABC system	ATP [cytoplasm] + glutathione [cytoplasm] + H2O [cytoplasm] <=> ADP [cytoplasm] + glutathione [vacuole] + H+ [cytoplasm] + phosphate [cytoplasm]
r_0965	0	0	riboflavin kinase	ATP [cytoplasm] + riboflavin [cytoplasm] <=> ADP [cytoplasm] + FMN [cytoplasm] + H+ [cytoplasm]
r_0966	0	0	riboflavin kinase	ATP [mitochondrion] + riboflavin [mitochondrion] <=> ADP [mitochondrion] + FMN [mitochondrion] + H+ [mitochondrion]
r_0967	0.000278	0.000278	riboflavin synthase	2-hydroxy-3-oxobutyl phosphate [cytoplasm] + 5-amino-6-(D-ribitylamino)uracil [cytoplasm] <=> 6	7-dimethyl-8-(1-D-ribityl)lumazine [cytoplasm] + 2 H2O [cytoplasm] + phosphate [cytoplasm]
r_0968	0.000139	0.000139	riboflavin synthase	2 6	7-dimethyl-8-(1-D-ribityl)lumazine [cytoplasm] <=> 5-amino-6-(D-ribitylamino)uracil [cytoplasm] + riboflavin [cytoplasm]
r_0969	0	0	ribokinase	ATP [cytoplasm] + D-ribose [cytoplasm] <=> ADP [cytoplasm] + H+ [cytoplasm] + ribose-5-phosphate [cytoplasm]
r_0970	0	0	ribonucleoside-triphosphate reductase (ATP)	ATP [cytoplasm] + TRX1 [cytoplasm] <=> dATP [cytoplasm] + H2O [cytoplasm] + TRX1 disulphide [cytoplasm]
r_0971	0	0	ribonucleoside-triphosphate reductase (CTP)	CTP [cytoplasm] + TRX1 [cytoplasm] <=> dCTP [cytoplasm] + H2O [cytoplasm] + TRX1 disulphide [cytoplasm]
r_0972	0	0	ribonucleoside-triphosphate reductase (GTP)	GTP [cytoplasm] + TRX1 [cytoplasm] <=> dGTP [cytoplasm] + H2O [cytoplasm] + TRX1 disulphide [cytoplasm]
r_0973	0.000437	0.000437	ribonucleoside-triphosphate reductase (UTP)	UTP [cytoplasm] + TRX1 [cytoplasm] <=> dUTP [cytoplasm] + H2O [cytoplasm] + TRX1 disulphide [cytoplasm]
r_0974	0.000506	0.000506	ribonucleotide reductase	ADP [cytoplasm] + TRX1 [cytoplasm] <=> dADP [cytoplasm] + H2O [cytoplasm] + TRX1 disulphide [cytoplasm]
r_0975	0	0	ribonucleotide reductase	ADP [nucleus] + TRX1 [nucleus] <=> dADP [nucleus] + H2O [nucleus] + TRX1 disulphide [nucleus]
r_0976	0.000406	0.000407	ribonucleotide reductase	CDP [cytoplasm] + TRX1 [cytoplasm] <=> dCDP [cytoplasm] + H2O [cytoplasm] + TRX1 disulphide [cytoplasm]
r_0977	0	0	ribonucleotide reductase	CDP [nucleus] + TRX1 [nucleus] <=> dCDP [nucleus] + H2O [nucleus] + TRX1 disulphide [nucleus]
r_0978	0.000337	0.000337	ribonucleotide reductase	GDP [cytoplasm] + TRX1 [cytoplasm] <=> dGDP [cytoplasm] + H2O [cytoplasm] + TRX1 disulphide [cytoplasm]
r_0979	0	0	ribonucleotide reductase	GDP [nucleus] + TRX1 [nucleus] <=> dGDP [nucleus] + H2O [nucleus] + TRX1 disulphide [nucleus]
r_0982	0.040808	0.040808	ribose-5-phosphate isomerase	D-ribulose 5-phosphate [cytoplasm] <=> ribose-5-phosphate [cytoplasm]
r_0983	0	0	ribosylnicotinamide kinase	ATP [cytoplasm] + nicotinamide ribose [cytoplasm] <=> ADP [cytoplasm] + H+ [cytoplasm] + NMN [cytoplasm]
r_0984	-0.041086	-0.041086	ribulose 5-phosphate 3-epimerase	D-ribulose 5-phosphate [cytoplasm] <=> D-xylulose 5-phosphate [cytoplasm]
r_0985	0	0	S-adenosyl-L-methionine:3-hexaprenyl-4	5-dihydroxylate O-methyltransferase	3-hexaprenyl-4	5-dihydroxybenzoic acid [mitochondrion] + S-adenosyl-L-methionine [mitochondrion] <=> 3-hexaprenyl-4-hydroxy-5-methoxybenzoic acid [mitochondrion] + H+ [mitochondrion] + S-adenosyl-L-homocysteine [mitochondrion]
r_0986	3e-05	3e-05	S-adenosyl-methionine delta-24-sterol-c-methyltransferase	S-adenosyl-L-methionine [cytoplasm] + zymosterol [cytoplasm] <=> fecosterol [cytoplasm] + H+ [cytoplasm] + S-adenosyl-L-homocysteine [cytoplasm]
r_0987	0	0	S-formylglutathione hydralase	H2O [cytoplasm] + S-formylglutathione [cytoplasm] <=> formate [cytoplasm] + glutathione [cytoplasm] + H+ [cytoplasm]
r_0988	0.040208	0.040231	saccharopine dehydrogenase (NAD	L-lysine forming)	H2O [cytoplasm] + L-saccharopine [cytoplasm] + NAD [cytoplasm] <=> 2-oxoglutarate [cytoplasm] + H+ [cytoplasm] + L-lysine [cytoplasm] + NADH [cytoplasm]
r_0989	0.040208	0.040231	saccharopine dehydrogenase (NADP	L-glutamate forming)	H+ [cytoplasm] + L-allysine [cytoplasm] + L-glutamate [cytoplasm] + NADPH [cytoplasm] <=> H2O [cytoplasm] + L-saccharopine [cytoplasm] + NADP(+) [cytoplasm]
r_0990	0	0	sedoheptulose 1	7-bisphosphate D-glyceraldehyde-3-phosphate-lyase	sedoheptulose 1	7-bisphosphate [cytoplasm] <=> D-erythrose 4-phosphate [cytoplasm] + dihydroxyacetone phosphate [cytoplasm]
r_0992	0	0	serine O-acetyltransferase	acetyl-CoA [cytoplasm] + L-serine [cytoplasm] <=> coenzyme A [cytoplasm] + O-acetyl-L-serine [cytoplasm]
r_0993	6.1e-05	6.1e-05	serine palmitotransferase	L-serine [endoplasmic reticulum] + palmitoyl-CoA [endoplasmic reticulum] <=> 3-ketosphinganine [endoplasmic reticulum] + carbon dioxide [endoplasmic reticulum] + coenzyme A [endoplasmic reticulum]
r_0995	0.026047	0.026062	seryl-tRNA synthetase	ATP [cytoplasm] + L-serine [cytoplasm] + tRNA(Ser)	cytoplasmic [cytoplasm] <=> AMP [cytoplasm] + diphosphate [cytoplasm] + Ser-tRNA(Ser) [cytoplasm]
r_0996	0.037202	0.037153	shikimate dehydrogenase	3-dehydroshikimate [cytoplasm] + H+ [cytoplasm] + NADPH [cytoplasm] <=> NADP(+) [cytoplasm] + shikimate [cytoplasm]
r_0997	0.037202	0.037153	shikimate kinase	ATP [cytoplasm] + shikimate [cytoplasm] <=> 3-phosphoshikimic acid [cytoplasm] + ADP [cytoplasm] + H+ [cytoplasm]
r_0998	0	0	sirohydrochlorin dehydrogenase	NAD [cytoplasm] + precorrin-2 [cytoplasm] <=> H+ [cytoplasm] + NADH [cytoplasm] + sirohydrochlorin [cytoplasm]
r_0999	0	0	sirohydrochlorin ferrochetalase	iron [cytoplasm] + sirohydrochlorin [cytoplasm] <=> 3 H+ [cytoplasm] + siroheme [cytoplasm]
r_1001	0	0	spermidine synthase	putrescine [cytoplasm] + S-adenosylmethioninamine [cytoplasm] <=> 5'-S-methyl-5'-thioadenosine [cytoplasm] + H+ [cytoplasm] + spermidine [cytoplasm]
r_1002	0	0	spermine synthase	S-adenosylmethioninamine [cytoplasm] + spermidine [cytoplasm] <=> 5'-S-methyl-5'-thioadenosine [cytoplasm] + H+ [cytoplasm] + spermine [cytoplasm]
r_1003	0	0	sphinganine phosphate lyase	sphinganine 1-phosphate [endoplasmic reticulum] <=> hexadecanal [endoplasmic reticulum] + O-phosphoethanolamine [endoplasmic reticulum]
r_1004	0	0	sphingoid base-phosphate phosphatase (phytosphingosine 1-phosphate)	H2O [endoplasmic reticulum] + phytosphingosine 1-phosphate [endoplasmic reticulum] <=> phosphate [endoplasmic reticulum] + phytosphingosine [endoplasmic reticulum]
r_1005	0	0	sphingoid base-phosphate phosphatase (sphinganine 1-phosphatase)	H2O [endoplasmic reticulum] + sphinganine 1-phosphate [endoplasmic reticulum] <=> phosphate [endoplasmic reticulum] + sphinganine [endoplasmic reticulum]
r_1006	0	0	sphingolipid long chain base kinase (phytosphingosine)	ATP [endoplasmic reticulum] + phytosphingosine [endoplasmic reticulum] <=> ADP [endoplasmic reticulum] + H+ [endoplasmic reticulum] + phytosphingosine 1-phosphate [endoplasmic reticulum]
r_1007	0	0	sphingolipid long chain base kinase (sphinganine)	ATP [endoplasmic reticulum] + sphinganine [endoplasmic reticulum] <=> ADP [endoplasmic reticulum] + H+ [endoplasmic reticulum] + sphinganine 1-phosphate [endoplasmic reticulum]
r_1008	0	0	spontaneous cis-aconitate(3-) to trans-aconitate	cis-aconitate [mitochondrion] <=> trans-aconitate [mitochondrion]
r_1009	0	0	spontaneous cis-aconitate(3-) to trans-aconitate	cis-aconitate [cytoplasm] <=> trans-aconitate [cytoplasm]
r_1010	0	0	squalene epoxidase (NAD)	H+ [endoplasmic reticulum] + NADH [endoplasmic reticulum] + oxygen [endoplasmic reticulum] + squalene [endoplasmic reticulum] <=> (S)-2	3-epoxysqualene [endoplasmic reticulum] + H2O [endoplasmic reticulum] + NAD [endoplasmic reticulum]
r_1011	0.000962	0.000963	squalene epoxidase (NADP)	H+ [endoplasmic reticulum] + NADPH [endoplasmic reticulum] + oxygen [endoplasmic reticulum] + squalene [endoplasmic reticulum] <=> (S)-2	3-epoxysqualene [endoplasmic reticulum] + H2O [endoplasmic reticulum] + NADP(+) [endoplasmic reticulum]
r_1012	0.000962	0.000963	squalene synthase	2 farnesyl diphosphate [cytoplasm] + H+ [cytoplasm] + NADPH [cytoplasm] <=> 2 diphosphate [cytoplasm] + NADP(+) [cytoplasm] + squalene [cytoplasm]
r_1021	-0.000562	0	succinate dehydrogenase (ubiquinone-6)	succinate [mitochondrion] + ubiquinone-6 [mitochondrion] <=> fumarate [mitochondrion] + ubiquinol-6 [mitochondrion]
r_1022	0	0	succinate-CoA ligase (ADP-forming)	ADP [mitochondrion] + phosphate [mitochondrion] + succinyl-CoA [mitochondrion] <=> ATP [mitochondrion] + coenzyme A [mitochondrion] + succinate [mitochondrion]
r_1023	0	0	succinate-semialdehyde dehydrogenase (NADP)	H2O [cytoplasm] + NADP(+) [cytoplasm] + succinic semialdehyde [cytoplasm] <=> 2 H+ [cytoplasm] + NADPH [cytoplasm] + succinate [cytoplasm]
r_1024	0	0	sucrose hydrolyzing enxyme	H2O [extracellular] + sucrose [extracellular] <=> D-fructose [extracellular] + D-glucose [extracellular]
r_1025	0	0	sulfate adenylyltransferase	ATP [cytoplasm] + H+ [cytoplasm] + sulphate [cytoplasm] <=> 5'-adenylyl sulfate [cytoplasm] + diphosphate [cytoplasm]
r_1026	0.00805	0.008055	sulfate adenylyltransferase (ADP)	ADP [cytoplasm] + H+ [cytoplasm] + sulphate [cytoplasm] <=> 5'-adenylyl sulfate [cytoplasm] + phosphate [cytoplasm]
r_1027	0.00805	0.008055	sulfite reductase (NADPH2)	5 H+ [cytoplasm] + 3 NADPH [cytoplasm] + sulphite [cytoplasm] <=> 3 H2O [cytoplasm] + hydrogen sulfide [cytoplasm] + 3 NADP(+) [cytoplasm]
r_1028	0	0	taurcholate via ABC system	ATP [cytoplasm] + H2O [cytoplasm] + taurocholic acid [cytoplasm] <=> ADP [cytoplasm] + H+ [cytoplasm] + phosphate [cytoplasm] + taurocholic acid [vacuole]
r_1029	0	0	taurine dioxygenase	2-oxoglutarate [cytoplasm] + oxygen [cytoplasm] + taurine [cytoplasm] <=> aminoacetaldehyde [cytoplasm] + carbon dioxide [cytoplasm] + H+ [cytoplasm] + succinate [cytoplasm] + sulphite [cytoplasm]
r_1030	0	0	tetrahydrofolate aminomethyltransferase	5	10-methenyl-THF [mitochondrion] + H2O [mitochondrion] <=> 5-formyltetrahydrofolic acid [mitochondrion] + H+ [mitochondrion]
r_1031	0	0	tetrahydrofolate:L-glutamate gamma-ligase (ADP-forming)	ATP [cytoplasm] + L-glutamate [cytoplasm] + THF [cytoplasm] <=> 5	6	7	8-tetrahydrofolyl-L-glutamic acid [cytoplasm] + ADP [cytoplasm] + H+ [cytoplasm] + phosphate [cytoplasm]
r_1032	0	0	thiamin diphosphatase	2 H2O [extracellular] + TDP [extracellular] <=> H+ [extracellular] + 2 phosphate [extracellular] + thiamine [extracellular]
r_1033	0	0	thiamin phosphatase	H2O [extracellular] + TMP [extracellular] <=> phosphate [extracellular] + thiamine [extracellular]
r_1034	0	0	thiamine diphosphokinase	ATP [cytoplasm] + thiamine [cytoplasm] <=> AMP [cytoplasm] + H+ [cytoplasm] + TDP [cytoplasm]
r_1035	0	0	thiamine-diphosphate kinase	ATP [cytoplasm] + TDP [cytoplasm] <=> ADP [cytoplasm] + TTP [cytoplasm]
r_1036	0	0	thiamine-phosphate diphosphorylase	4-amino-2-methyl-5-diphosphomethylpyrimidine [cytoplasm] + 4-methyl-5-(2-phosphonooxyethyl)thiazole [cytoplasm] + H+ [cytoplasm] <=> diphosphate [cytoplasm] + TMP [cytoplasm]
r_1037	0	0	thioredoxin	hydrogen peroxide [nucleus] + TRX1 [nucleus] <=> 2 H2O [nucleus] + TRX1 disulphide [nucleus]
r_1038	0.009736	0.009742	thioredoxin reductase (NADPH)	H+ [cytoplasm] + NADPH [cytoplasm] + TRX1 disulphide [cytoplasm] <=> NADP(+) [cytoplasm] + TRX1 [cytoplasm]
r_1039	0	0	thioredoxin reductase (NADPH)	H+ [mitochondrion] + NADPH [mitochondrion] + TRX1 disulphide [mitochondrion] <=> NADP(+) [mitochondrion] + TRX1 [mitochondrion]
r_1040	0.160536	0.160793	threonine aldolase	L-threonine [cytoplasm] <=> acetaldehyde [cytoplasm] + L-glycine [cytoplasm]
r_1041	0.21357	0.213858	threonine synthase	H2O [cytoplasm] + O-phospho-L-homoserine [cytoplasm] <=> L-threonine [cytoplasm] + phosphate [cytoplasm]
r_1042	0.02689	0.026905	threonyl-tRNA synthetase	ATP [cytoplasm] + L-threonine [cytoplasm] + tRNA(Thr)	cytoplasmic [cytoplasm] <=> AMP [cytoplasm] + diphosphate [cytoplasm] + Thr-tRNA(Thr) [cytoplasm]
r_1043	0	0	threonyl-tRNA synthetase	ATP [mitochondrion] + L-threonine [mitochondrion] + tRNA(Thr)	mitchondrial [mitochondrion] <=> AMP [mitochondrion] + diphosphate [mitochondrion] + Thr-tRNA(Thr) [mitochondrion]
r_1044	0	0	thymidine phosphorylase	phosphate [cytoplasm] + thymidine [cytoplasm] <=> 2-deoxy-D-ribofuranose 1-phosphate [cytoplasm] + thymine [cytoplasm]
r_1045	0.000506	0.000506	thymidylate synthase	5	10-methylenetetrahydrofolate [cytoplasm] + dUMP [cytoplasm] <=> dihydrofolic acid [cytoplasm] + dTMP [cytoplasm]
r_1046	0	0	trans-aconitate 3-methyltransferase	S-adenosyl-L-methionine [cytoplasm] + trans-aconitate [cytoplasm] <=> (2E)-3-(methoxycarbonyl)pent-2-enedioic acid [cytoplasm] + S-adenosyl-L-homocysteine [cytoplasm]
r_1047	0	0	trans-pentaprenyltranstransferase	isopentenyl diphosphate [mitochondrion] + pentaprenyl diphosphate [mitochondrion] <=> diphosphate [mitochondrion] + hexaprenyl diphosphate [mitochondrion]
r_1048	-0.001942	-0.001967	transaldolase	glyceraldehyde 3-phosphate [cytoplasm] + sedoheptulose 7-phosphate [cytoplasm] <=> D-erythrose 4-phosphate [cytoplasm] + D-fructose 6-phosphate [cytoplasm]
r_1049	-0.001942	-0.001967	transketolase 1	D-xylulose 5-phosphate [cytoplasm] + ribose-5-phosphate [cytoplasm] <=> glyceraldehyde 3-phosphate [cytoplasm] + sedoheptulose 7-phosphate [cytoplasm]
r_1050	-0.039144	-0.039119	transketolase 2	D-erythrose 4-phosphate [cytoplasm] + D-xylulose 5-phosphate [cytoplasm] <=> D-fructose 6-phosphate [cytoplasm] + glyceraldehyde 3-phosphate [cytoplasm]
r_1051	0.003287	0.003289	trehalose-phosphatase	alpha	alpha-trehalose 6-phosphate [cytoplasm] + H2O [cytoplasm] <=> phosphate [cytoplasm] + trehalose [cytoplasm]
r_1054	0.445846	0.445548	triose-phosphate isomerase	dihydroxyacetone phosphate [cytoplasm] <=> glyceraldehyde 3-phosphate [cytoplasm]
r_1055	0.00399	0.003992	tryptophan synthase (indoleglycerol phosphate)	1-C-(indol-3-yl)glycerol 3-phosphate [cytoplasm] + L-serine [cytoplasm] <=> glyceraldehyde 3-phosphate [cytoplasm] + H2O [cytoplasm] + L-tryptophan [cytoplasm]
r_1056	0	0	tryptophan transaminase	2-oxoglutarate [cytoplasm] + L-tryptophan [cytoplasm] <=> indole-3-pyruvate [cytoplasm] + L-glutamate [cytoplasm]
r_1057	0.00399	0.003992	tryptophanyl-tRNA synthetase	ATP [cytoplasm] + L-tryptophan [cytoplasm] + tRNA(Trp)	cytoplasmic [cytoplasm] <=> AMP [cytoplasm] + diphosphate [cytoplasm] + Trp-tRNA(Trp) [cytoplasm]
r_1058	0	0	tryptophanyl-tRNA synthetase	ATP [mitochondrion] + L-tryptophan [mitochondrion] + tRNA(Trp)	mitchondrial [mitochondrion] <=> AMP [mitochondrion] + diphosphate [mitochondrion] + Trp-tRNA(Trp) [mitochondrion]
r_1063	0.0144	0.014338	tyrosine transaminase	3-(4-hydroxyphenyl)pyruvate [cytoplasm] + L-glutamate [cytoplasm] <=> 2-oxoglutarate [cytoplasm] + L-tyrosine [cytoplasm]
r_1065	0	0	tyrosine transaminase	3-(4-hydroxyphenyl)pyruvate [peroxisome] + L-glutamate [peroxisome] <=> 2-oxoglutarate [peroxisome] + L-tyrosine [peroxisome]
r_1066	0.01433	0.014338	tyrosyl-tRNA synthetase	ATP [cytoplasm] + L-tyrosine [cytoplasm] + tRNA(Tyr)	cytoplasmic [cytoplasm] <=> AMP [cytoplasm] + diphosphate [cytoplasm] + Tyr-tRNA(Tyr) [cytoplasm]
r_1067	7e-05	0	tyrosyl-tRNA synthetase	ATP [mitochondrion] + L-tyrosine [mitochondrion] + tRNA(Tyr)	mitchondrial [mitochondrion] <=> AMP [mitochondrion] + diphosphate [mitochondrion] + Tyr-tRNA(Tyr) [mitochondrion]
r_1068	0	0	UDP-glucose:ergosterol glucosyltransferase	ergosterol [cytoplasm] + UDP-D-glucose [cytoplasm] <=> ergosterol 3-beta-D-glucoside [cytoplasm] + H+ [cytoplasm] + UDP [cytoplasm]
r_1069	0	0	UDP-N-acetylglucosamine diphosphorylase	H+ [cytoplasm] + N-acetyl-alpha-D-glucosamine 1-phosphate [cytoplasm] + UTP [cytoplasm] <=> diphosphate [cytoplasm] + UDP-N-acetyl-alpha-D-glucosamine [cytoplasm]
r_1070	0	0	UDPglucose 4-epimerase	UDP-D-glucose [cytoplasm] <=> UDP-D-galactose [cytoplasm]
r_1071	0	0	UDPglucose--hexose-1-phosphate uridylyltransferase	alpha-D-galactose 1-phosphate [cytoplasm] + UDP-D-glucose [cytoplasm] <=> D-glucose 1-phosphate [cytoplasm] + UDP-D-galactose [cytoplasm]
r_1072	0.007123	0.007127	UMP kinase	ATP [cytoplasm] + UMP [cytoplasm] <=> ADP [cytoplasm] + UDP [cytoplasm]
r_1073	0	0	UMP kinase	ATP [nucleus] + UMP [nucleus] <=> ADP [nucleus] + UDP [nucleus]
r_1074	0	0	uracil phosphoribosyltransferase	PRPP [cytoplasm] + uracil [cytoplasm] <=> diphosphate [cytoplasm] + UMP [cytoplasm]
r_1075	0	0	urea carboxylase	ATP [cytoplasm] + bicarbonate [cytoplasm] + urea [cytoplasm] <=> ADP [cytoplasm] + H+ [cytoplasm] + phosphate [cytoplasm] + urea-1-carboxylic acid [cytoplasm]
r_1076	0	0	ureidoglycolate hydrolase	2 H+ [cytoplasm] + H2O [cytoplasm] + ureidoglycolic acid [cytoplasm] <=> 2 ammonium [cytoplasm] + carbon dioxide [cytoplasm] + glyoxylate [cytoplasm]
r_1077	0	0	uridine kinase (ATP:uridine)	ATP [cytoplasm] + uridine [cytoplasm] <=> ADP [cytoplasm] + H+ [cytoplasm] + UMP [cytoplasm]
r_1078	0	0	uridine kinase (GTP:uridine)	GTP [cytoplasm] + uridine [cytoplasm] <=> GDP [cytoplasm] + H+ [cytoplasm] + UMP [cytoplasm]
r_1079	0	0	uridylate kinase (dUMP)	ATP [cytoplasm] + dUMP [cytoplasm] <=> ADP [cytoplasm] + dUDP [cytoplasm]
r_1080	0	0	uridylate kinase (dUMP)	ATP [nucleus] + dUMP [nucleus] <=> ADP [nucleus] + dUDP [nucleus]
r_1081	7e-05	0	uroporphyrinogen decarboxylase (uroporphyrinogen III)	4 H+ [cytoplasm] + uroporphyrinogen III [cytoplasm] <=> 4 carbon dioxide [cytoplasm] + coproporphyrinogen III [cytoplasm]
r_1082	0	0	uroporphyrinogen methyltransferase	2 S-adenosyl-L-methionine [cytoplasm] + uroporphyrinogen III [cytoplasm] <=> H+ [cytoplasm] + precorrin-2 [cytoplasm] + 2 S-adenosyl-L-homocysteine [cytoplasm]
r_1083	7e-05	0	uroporphyrinogen-III synthase	preuroporphyrinogen [cytoplasm] <=> H2O [cytoplasm] + uroporphyrinogen III [cytoplasm]
r_1084	0.394986	0.395215	UTP-glucose-1-phosphate uridylyltransferase	D-glucose 1-phosphate [cytoplasm] + H+ [cytoplasm] + UTP [cytoplasm] <=> diphosphate [cytoplasm] + UDP-D-glucose [cytoplasm]
r_1085	0	0	V-ATPase	Golgi	ATP [cytoplasm] + H+ [cytoplasm] + H2O [cytoplasm] <=> ADP [cytoplasm] + 2 H+ [Golgi] + phosphate [cytoplasm]
r_1086	0	0	V-ATPase	vacuole	ATP [cytoplasm] + H+ [cytoplasm] + H2O [cytoplasm] <=> ADP [cytoplasm] + 2 H+ [vacuole] + phosphate [cytoplasm]
r_1087	0	0	valine transaminase	2-oxoglutarate [cytoplasm] + L-valine [cytoplasm] <=> 3-methyl-2-oxobutanoate [cytoplasm] + L-glutamate [cytoplasm]
r_1088	-0.037174	-0.037195	valine transaminase	mitochondiral	2-oxoglutarate [mitochondrion] + L-valine [mitochondrion] <=> 3-methyl-2-oxobutanoate [mitochondrion] + L-glutamate [mitochondrion]
r_1089	0.037174	0.037195	valyl-tRNA synthetase	ATP [cytoplasm] + L-valine [cytoplasm] + tRNA(Val)	cytoplasmic [cytoplasm] <=> AMP [cytoplasm] + diphosphate [cytoplasm] + Val-tRNA(Val) [cytoplasm]
r_1090	0	0	valyl-tRNA synthetase	ATP [mitochondrion] + L-valine [mitochondrion] + tRNA(Val)	mitchondrial [mitochondrion] <=> AMP [mitochondrion] + diphosphate [mitochondrion] + Val-tRNA(Val) [mitochondrion]
r_1091	0	0	xanthine phosphoribosyltransferase	9H-xanthine [cytoplasm] + PRPP [cytoplasm] <=> diphosphate [cytoplasm] + xanthosine-5-phosphate [cytoplasm]
r_1092	0	0	xylitol dehydrogenase (D-xyulose-forming)	NAD [cytoplasm] + xylitol [cytoplasm] <=> D-xylulose [cytoplasm] + H+ [cytoplasm] + NADH [cytoplasm]
r_1093	0	0	xylose reductase	D-xylose [cytoplasm] + H+ [cytoplasm] + NADPH [cytoplasm] <=> NADP(+) [cytoplasm] + xylitol [cytoplasm]
r_1094	0	0	xylulokinase	ATP [cytoplasm] + D-xylulose [cytoplasm] <=> ADP [cytoplasm] + D-xylulose 5-phosphate [cytoplasm] + H+ [cytoplasm]
r_1095	0	0	yUMP synthetase	ribose-5-phosphate [cytoplasm] + uracil [cytoplasm] <=> H2O [cytoplasm] + pseudouridine 5'-phosphate [cytoplasm]
r_1096	0	0	(R)-mevalonate transport	(R)-mevalonate [extracellular] <=> (R)-mevalonate [cytoplasm]
r_1097	0	0	(R	R)-butanediol transport	(R	R)-2	3-butanediol [cytoplasm] <=> (R	R)-2	3-butanediol [extracellular]
r_1098	0	0	2-methylbutyl transport	2-methylbutyl acetate [cytoplasm] <=> 2-methylbutyl acetate [extracellular]
r_1099	0.040208	0.040231	2-oxoadipate and 2-oxoglutarate transport	(S)-malate [cytoplasm] + 2-oxoadipic acid [mitochondrion] <=> (S)-malate [mitochondrion] + 2-oxoadipic acid [cytoplasm]
r_1100	0	0	3-hexaprenyl-4	5-dihydroxybenzoate transport	3-hexaprenyl-4	5-dihydroxybenzoic acid [cytoplasm] <=> 3-hexaprenyl-4	5-dihydroxybenzoic acid [mitochondrion]
r_1101	0	0	4-aminobutyrate transport	gamma-aminobutyrate [extracellular] + H+ [extracellular] <=> gamma-aminobutyrate [cytoplasm] + H+ [cytoplasm]
r_1102	0	0	5-aminolevulinate transport	5-aminolevulinate [extracellular] + H+ [extracellular] <=> 5-aminolevulinate [cytoplasm] + H+ [cytoplasm]
r_1103	0	0	5-formyltetrahydrofolic acid transport	5-formyltetrahydrofolic acid [extracellular] <=> 5-formyltetrahydrofolic acid [cytoplasm]
r_1104	0	0	8-Amino-7-oxononanoate transport	8-amino-7-oxononanoate [extracellular] + H+ [extracellular] <=> 8-amino-7-oxononanoate [cytoplasm] + H+ [cytoplasm]
r_1106	0	0	acetate transport	acetate [cytoplasm] <=> acetate [extracellular]
r_1107	0	0	acetic ester transport	ethyl acetate [cytoplasm] <=> ethyl acetate [extracellular]
r_1108	0	0	adenine transport	adenine [extracellular] + H+ [extracellular] <=> adenine [cytoplasm] + H+ [cytoplasm]
r_1109	0	0	adenosine transport	adenosine [extracellular] + H+ [extracellular] <=> adenosine [cytoplasm] + H+ [cytoplasm]
r_1110	11.9623	11.9718	ADP/ATP transporter	ADP [cytoplasm] + ATP [mitochondrion] + H+ [cytoplasm] <=> ADP [mitochondrion] + ATP [cytoplasm] + H+ [mitochondrion]
r_1111	0	0	ADP/ATP transporter	ADP [peroxisome] + ATP [cytoplasm] + H+ [peroxisome] <=> ADP [cytoplasm] + ATP [peroxisome] + H+ [cytoplasm]
r_1112	0	0	AKG transporter	mitochonrial	2-oxoglutarate [cytoplasm] + citrate [mitochondrion] <=> 2-oxoglutarate [mitochondrion] + citrate [cytoplasm]
r_1113	0	0	allantoate uniport	allantoate [extracellular] <=> allantoate [cytoplasm]
r_1114	0	0	allantoin uniport	allantoin [extracellular] <=> allantoin [cytoplasm]
r_1115	0.785499	0.785603	ammonia transport	ammonium [extracellular] <=> ammonium [cytoplasm]
r_1116	0	0	AMP/ATP transporter	AMP [peroxisome] + ATP [cytoplasm] + H+ [peroxisome] <=> AMP [cytoplasm] + ATP [peroxisome] + H+ [cytoplasm]
r_1117	-46.9107	-46.9409	aspartate transport	H+ [cytoplasm] + L-aspartate [cytoplasm] <=> H+ [mitochondrion] + L-aspartate [mitochondrion]
r_1118	0	0	aspartate-glutamate transporter	L-aspartate [mitochondrion] + L-glutamate [cytoplasm] <=> L-aspartate [cytoplasm] + L-glutamate [mitochondrion]
r_1119	0	0	biotin uptake	biotin [extracellular] + H+ [extracellular] <=> biotin [cytoplasm] + H+ [cytoplasm]
r_1120	0.072692	0.073261	carnithine-acetylcarnithine carrier	(R)-carnitine [mitochondrion] + O-acetylcarnitine [cytoplasm] <=> (R)-carnitine [cytoplasm] + O-acetylcarnitine [mitochondrion]
r_1121	0	0	ceramide-2' (sphinganine:n-C24:0OH) transport	ceramide-2' (C24) [endoplasmic reticulum] <=> ceramide-2' (C24) [Golgi]
r_1122	0	0	ceramide-2' (sphinganine:n-C26:0OH) transport	ceramide-2' (C26) [endoplasmic reticulum] <=> ceramide-2' (C26) [Golgi]
r_1123	0	0	ceramide-3 (Phytosphingosine:n-C24:0OH) transport	ceramide-3 (C24) [endoplasmic reticulum] <=> ceramide-3 (C24) [Golgi]
r_1124	0	0	ceramide-3 (Phytosphingosine:n-C26:0OH) transport	ceramide-3 (C26) [endoplasmic reticulum] <=> ceramide-3 (C26) [Golgi]
r_1125	0	0	choline transport	choline [extracellular] + H+ [extracellular] <=> choline [cytoplasm] + H+ [cytoplasm]
r_1126	-0.1059	-0.106032	citrate transport	(S)-malate [mitochondrion] + citrate [cytoplasm] <=> (S)-malate [cytoplasm] + citrate [mitochondrion]
r_1127	-0.037202	-0.037153	citrate transport	citrate [cytoplasm] + phosphoenolpyruvate [mitochondrion] <=> citrate [mitochondrion] + phosphoenolpyruvate [cytoplasm]
r_1128	0	0	citrate transport	citrate [cytoplasm] + isocitrate [mitochondrion] <=> citrate [mitochondrion] + isocitrate [cytoplasm]
r_1129	0	0	coenzyme A transport	coenzyme A [cytoplasm] <=> coenzyme A [mitochondrion]
r_1130	0	0	CTP transport	CMP [mitochondrion] + CTP [cytoplasm] + H+ [cytoplasm] <=> CMP [cytoplasm] + CTP [mitochondrion] + H+ [mitochondrion]
r_1131	0	0	CTP/CMP antiport	CMP [mitochondrion] + CTP [cytoplasm] + 2 H+ [cytoplasm] <=> CMP [cytoplasm] + CTP [mitochondrion] + 2 H+ [mitochondrion]
r_1132	0	0	cytidine transport	cytidine [extracellular] + H+ [extracellular] <=> cytidine [cytoplasm] + H+ [cytoplasm]
r_1133	0	0	cytosine transport	cytosine [extracellular] + H+ [extracellular] <=> cytosine [cytoplasm] + H+ [cytoplasm]
r_1134	0	0	D-fructose transport	D-fructose [extracellular] + H+ [extracellular] <=> D-fructose [cytoplasm] + H+ [cytoplasm]
r_1135	0	0	D-galactose transport	D-galactose [extracellular] + H+ [extracellular] <=> D-galactose [cytoplasm] + H+ [cytoplasm]
r_1136	0	0	D-lactate transport	(R)-lactate [extracellular] + H+ [extracellular] <=> (R)-lactate [cytoplasm] + H+ [cytoplasm]
r_1137	0	0	D-lactate transport	(R)-lactate [cytoplasm] + H+ [cytoplasm] <=> (R)-lactate [mitochondrion] + H+ [mitochondrion]
r_1138	0	0	D-lactate/pyruvate antiport	(R)-lactate [cytoplasm] + pyruvate [mitochondrion] <=> (R)-lactate [mitochondrion] + pyruvate [cytoplasm]
r_1139	0	0	D-mannose transport	D-mannose [extracellular] + H+ [extracellular] <=> D-mannose [cytoplasm] + H+ [cytoplasm]
r_1146	0	0	episterol transport	episterol [extracellular] <=> episterol [cytoplasm]
r_1147	0	0	ergosterol transport	ergosterol [extracellular] <=> ergosterol [cytoplasm]
r_1148	0	0	ergosterol transport	ergosterol [cell envelope] <=> ergosterol [cytoplasm]
r_1149	0	0	ethanolamine transport	ethanolamine [extracellular] <=> ethanolamine [cytoplasm]
r_1151	0	0	fadH2 transport	FADH2 [mitochondrion] <=> FADH2 [cytoplasm]
r_1161	0	0	fecosterol transport	fecosterol [extracellular] <=> fecosterol [cytoplasm]
r_1162	0	0	fecosterol transport	fecosterol [cell envelope] <=> fecosterol [cytoplasm]
r_1164	0	0	folic acid transport	folic acid [extracellular] <=> folic acid [cytoplasm]
r_1165	0	0	GDP-mannose antiport	GDP-alpha-D-mannose [cytoplasm] + GMP [Golgi] <=> GDP-alpha-D-mannose [Golgi] + GMP [cytoplasm]
r_1166	1	1	glucose transport	D-glucose [extracellular] <=> D-glucose [cytoplasm]
r_1167	0	0	glutathione transport	glutathione [extracellular] <=> glutathione [cytoplasm]
r_1168	0	0	glutathione transport	glutathione [cytoplasm] <=> glutathione [vacuole]
r_1169	0	0	glycero-3-phospho-1-inositol transport	1-(sn-glycero-3-phospho)-1D-myo-inositol [extracellular] <=> 1-(sn-glycero-3-phospho)-1D-myo-inositol [cytoplasm]
r_1170	0	0	glycero-3-phosphocholine transport	sn-glycero-3-phosphocholine [extracellular] <=> sn-glycero-3-phosphocholine [cytoplasm]
r_1171	0	0	glycerol transport	glycerol [extracellular] + H+ [extracellular] <=> glycerol [cytoplasm] + H+ [cytoplasm]
r_1172	0	0	glycerol transport via channel	glycerol [cytoplasm] <=> glycerol [extracellular]
r_1173	0	0	glycine transport	H+ [extracellular] + L-glycine [extracellular] <=> H+ [cytoplasm] + L-glycine [cytoplasm]
r_1174	0	0	glycogen vacuolar 'transport' via autophagy	glycogen [cytoplasm] <=> glycogen [vacuole]
r_1175	0	0	GTP/GDP translocase	GDP [mitochondrion] + GTP [cytoplasm] + H+ [cytoplasm] <=> GDP [cytoplasm] + GTP [mitochondrion] + H+ [mitochondrion]
r_1176	0	0	guanine transport	guanine [extracellular] + H+ [extracellular] <=> guanine [cytoplasm] + H+ [cytoplasm]
r_1177	0	0	inositol transport	H+ [extracellular] + myo-inositol [extracellular] <=> H+ [cytoplasm] + myo-inositol [cytoplasm]
r_1178	7e-05	0	iron (II) transport	iron [extracellular] <=> iron [cytoplasm]
r_1179	7e-05	0	iron (II) transport	iron [cytoplasm] <=> iron [mitochondrion]
r_1180	0	0	isoamyl acetate transport	isoamyl acetate [cytoplasm] <=> isoamyl acetate [extracellular]
r_1181	0	0	isobutyl acetate transport	isobutyl acetate [cytoplasm] <=> isobutyl acetate [extracellular]
r_1182	0	0	isopentenyl diphosphate transport	isopentenyl diphosphate [cytoplasm] <=> isopentenyl diphosphate [mitochondrion]
r_1183	0	0	L-alanine transport	H+ [extracellular] + L-alanine [extracellular] <=> H+ [cytoplasm] + L-alanine [cytoplasm]
r_1184	0	0	L-arganine transport	H+ [extracellular] + L-arginine [extracellular] <=> H+ [cytoplasm] + L-arginine [cytoplasm]
r_1185	0	0	L-arganine transport	H+ [vacuole] + L-arginine [cytoplasm] <=> H+ [cytoplasm] + L-arginine [vacuole]
r_1186	0	0	L-asparagine transport	H+ [extracellular] + L-asparagine [extracellular] <=> H+ [cytoplasm] + L-asparagine [cytoplasm]
r_1187	0	0	L-asparagine transport	H+ [vacuole] + L-asparagine [cytoplasm] <=> H+ [cytoplasm] + L-asparagine [vacuole]
r_1188	0	0	L-aspartate transport	H+ [vacuole] + L-asparagine [vacuole] <=> H+ [cytoplasm] + L-asparagine [cytoplasm]
r_1189	0	0	L-aspartate transport	H+ [vacuole] + L-aspartate [vacuole] <=> H+ [cytoplasm] + L-aspartate [cytoplasm]
r_1190	0	0	L-aspartate transport	H+ [extracellular] + L-aspartate [extracellular] <=> H+ [cytoplasm] + L-aspartate [cytoplasm]
r_1191	0	0	L-carnitine transport	(R)-carnitine [extracellular] <=> (R)-carnitine [cytoplasm]
r_1192	0	0	L-cystine transport	H+ [extracellular] + L-cysteine [extracellular] <=> H+ [cytoplasm] + L-cysteine [cytoplasm]
r_1193	0	0	L-cystine transport	H+ [vacuole] + L-cystine [vacuole] <=> H+ [cytoplasm] + L-cystine [cytoplasm]
r_1194	46.993	47.0233	L-glutamate transport	L-glutamate [cytoplasm] <=> L-glutamate [mitochondrion]
r_1195	0	0	L-glutamate transport	H+ [vacuole] + L-glutamate [vacuole] <=> H+ [cytoplasm] + L-glutamate [cytoplasm]
r_1196	0	0	L-glutamate transport	H+ [extracellular] + L-glutamate [extracellular] <=> H+ [cytoplasm] + L-glutamate [cytoplasm]
r_1197	0	0	L-glutamine transport	H+ [vacuole] + L-glutamine [cytoplasm] <=> H+ [cytoplasm] + L-glutamine [vacuole]
r_1198	0	0	L-glutamine transport	H+ [vacuole] + L-glutamine [vacuole] <=> H+ [cytoplasm] + L-glutamine [cytoplasm]
r_1199	0	0	L-glutamine transport	H+ [extracellular] + L-glutamine [extracellular] <=> H+ [cytoplasm] + L-glutamine [cytoplasm]
r_1200	0	0	L-histidine transport	vacuolar	H+ [vacuole] + L-histidine [cytoplasm] <=> H+ [cytoplasm] + L-histidine [vacuole]
r_1201	0	0	L-histidine transport	H+ [extracellular] + L-histidine [extracellular] <=> H+ [cytoplasm] + L-histidine [cytoplasm]
r_1202	0	0	L-isoleucine transport	L-isoleucine [vacuole] <=> L-isoleucine [cytoplasm]
r_1203	0	0	L-isoleucine transport	H+ [vacuole] + L-isoleucine [cytoplasm] <=> H+ [cytoplasm] + L-isoleucine [vacuole]
r_1204	0	0	L-isoleucine transport	H+ [vacuole] + L-isoleucine [vacuole] <=> H+ [cytoplasm] + L-isoleucine [cytoplasm]
r_1205	0	0	L-isoleucine transport	H+ [extracellular] + L-isoleucine [extracellular] <=> H+ [cytoplasm] + L-isoleucine [cytoplasm]
r_1206	0	0	L-lactate transport	(S)-lactate [cytoplasm] <=> (S)-lactate [mitochondrion]
r_1207	0	0	L-lactate transport	(S)-lactate [extracellular] + H+ [extracellular] <=> (S)-lactate [cytoplasm] + H+ [cytoplasm]
r_1208	0	0	L-leucine transport	vacuoluar	L-leucine [vacuole] <=> L-leucine [cytoplasm]
r_1209	0	0	L-leucine transport	vacuoluar	H+ [vacuole] + L-leucine [cytoplasm] <=> H+ [cytoplasm] + L-leucine [vacuole]
r_1210	0	0	L-leucine transport	vacuoluar	H+ [vacuole] + L-leucine [vacuole] <=> H+ [cytoplasm] + L-leucine [cytoplasm]
r_1211	0	0	L-leucine transport	H+ [extracellular] + L-leucine [extracellular] <=> H+ [cytoplasm] + L-leucine [cytoplasm]
r_1212	0	0	L-lysine transport	H+ [vacuole] + L-lysine [cytoplasm] <=> H+ [cytoplasm] + L-lysine [vacuole]
r_1213	0	0	L-lysine transport	H+ [extracellular] + L-lysine [extracellular] <=> H+ [cytoplasm] + L-lysine [cytoplasm]
r_1214	0	0	L-methionine transport	H+ [extracellular] + L-methionine [extracellular] <=> H+ [cytoplasm] + L-methionine [cytoplasm]
r_1215	0	0	L-phenylalanine transport	H+ [extracellular] + L-phenylalanine [extracellular] <=> H+ [cytoplasm] + L-phenylalanine [cytoplasm]
r_1216	0	0	L-proline transport	H+ [extracellular] + L-proline [extracellular] <=> H+ [cytoplasm] + L-proline [cytoplasm]
r_1217	0	0	L-serine transport	H+ [extracellular] + L-serine [extracellular] <=> H+ [cytoplasm] + L-serine [cytoplasm]
r_1218	0	0	L-threonine transport	H+ [extracellular] + L-threonine [extracellular] <=> H+ [cytoplasm] + L-threonine [cytoplasm]
r_1219	0	0	L-tryptophan transport	H+ [extracellular] + L-tryptophan [extracellular] <=> H+ [cytoplasm] + L-tryptophan [cytoplasm]
r_1220	0	0	L-tyrosine transport	L-tyrosine [vacuole] <=> L-tyrosine [cytoplasm]
r_1221	0	0	L-tyrosine transport	H+ [vacuole] + L-tyrosine [cytoplasm] <=> H+ [cytoplasm] + L-tyrosine [vacuole]
r_1222	0	0	L-tyrosine transport	H+ [vacuole] + L-tyrosine [vacuole] <=> H+ [cytoplasm] + L-tyrosine [cytoplasm]
r_1223	0	0	L-tyrosine transport	H+ [extracellular] + L-tyrosine [extracellular] <=> H+ [cytoplasm] + L-tyrosine [cytoplasm]
r_1224	0	0	L-valine transport	H+ [extracellular] + L-valine [extracellular] <=> H+ [cytoplasm] + L-valine [cytoplasm]
r_1225	0	0	lanosterol transport	lanosterol [extracellular] <=> lanosterol [cytoplasm]
r_1226	0	0	malate transport	(S)-malate [cytoplasm] + phosphate [mitochondrion] <=> (S)-malate [mitochondrion] + phosphate [cytoplasm]
r_1227	0	0	maltose transport	H+ [extracellular] + maltose [extracellular] <=> H+ [cytoplasm] + maltose [cytoplasm]
r_1228	0	0	N	N'-diformyldityrosine transport	N	N'-diformyldityrosine [cytoplasm] <=> N	N'-diformyldityrosine [extracellular]
r_1229	0	0	NAD transport	NAD [cytoplasm] <=> NAD [mitochondrion]
r_1230	0	0	NAD transport	dAMP [mitochondrion] + NAD [cytoplasm] <=> dAMP [cytoplasm] + NAD [mitochondrion]
r_1231	0	0	NAD transport	AMP [mitochondrion] + NAD [cytoplasm] <=> AMP [cytoplasm] + NAD [mitochondrion]
r_1232	0	0	NAD transport	dGMP [mitochondrion] + NAD [cytoplasm] <=> dGMP [cytoplasm] + NAD [mitochondrion]
r_1235	0	0	nicotinate transport	nicotinate [extracellular] <=> nicotinate [cytoplasm]
r_1236	0	0	octadecanoate (n-C18:0) transport	stearate [cytoplasm] <=> stearate [peroxisome]
r_1237	0.022577	0.02259	ornithine transport	H+ [cytoplasm] + ornithine [mitochondrion] <=> H+ [mitochondrion] + ornithine [cytoplasm]
r_1238	0	0	orntithine transport	H+ [extracellular] + ornithine [extracellular] <=> H+ [cytoplasm] + ornithine [cytoplasm]
r_1239	0	0	oxaloacetate transport	H+ [cytoplasm] + oxaloacetate [cytoplasm] <=> H+ [mitochondrion] + oxaloacetate [mitochondrion]
r_1241	0	0	pantothenate transport	(R)-pantothenate [extracellular] + H+ [extracellular] <=> (R)-pantothenate [cytoplasm] + H+ [cytoplasm]
r_1242	0	0	pentaprenyl diphosphate transport	pentaprenyl diphosphate [cytoplasm] <=> pentaprenyl diphosphate [mitochondrion]
r_1243	0	0	phenethyl acetate transport	phenethyl acetate [cytoplasm] <=> phenethyl acetate [extracellular]
r_1244	0.111129	0.111192	phosphate transport	H+ [extracellular] + phosphate [extracellular] <=> H+ [cytoplasm] + phosphate [cytoplasm]
r_1245	9.43102	9.43806	phosphate transport	H+ [cytoplasm] + phosphate [cytoplasm] <=> H+ [mitochondrion] + phosphate [mitochondrion]
r_1249	0	0	potassium transport	H+ [extracellular] + potassium [extracellular] <=> H+ [cytoplasm] + potassium [cytoplasm]
r_1250	0	0	putrescine excretion	putrescine [cytoplasm] <=> putrescine [extracellular]
r_1251	0	0	putrescine transport	H+ [cytoplasm] + putrescine [extracellular] <=> H+ [extracellular] + putrescine [cytoplasm]
r_1252	0	0	putrescine transport	H+ [vacuole] + putrescine [cytoplasm] <=> H+ [cytoplasm] + putrescine [vacuole]
r_1253	0	0	pyridoxine symport	H+ [extracellular] + pyridoxine [extracellular] <=> H+ [cytoplasm] + pyridoxine [cytoplasm]
r_1254	0	0	pyruvate transport	H+ [extracellular] + pyruvate [extracellular] <=> H+ [cytoplasm] + pyruvate [cytoplasm]
r_1255	0	0	S-adenosyl-L-methionine transport	H+ [extracellular] + S-adenosyl-L-methionine [extracellular] <=> H+ [cytoplasm] + S-adenosyl-L-methionine [cytoplasm]
r_1256	0	0	S-adenosyl-L-methionine transport	S-adenosyl-L-methionine [cytoplasm] <=> S-adenosyl-L-methionine [mitochondrion]
r_1257	0	0	S-methylmethionine permease	H+ [extracellular] + S-methyl-L-methionine [extracellular] <=> H+ [cytoplasm] + S-methyl-L-methionine [cytoplasm]
r_1258	0	0	sodium proton antiporter	H+ [extracellular] + sodium [cytoplasm] <=> H+ [cytoplasm] + sodium [extracellular]
r_1259	0	0	spermidine excretion	spermidine [cytoplasm] <=> spermidine [extracellular]
r_1260	0	0	spermidine transport	H+ [cytoplasm] + spermidine [extracellular] <=> H+ [extracellular] + spermidine [cytoplasm]
r_1261	0	0	spermidine transport	H+ [vacuole] + spermidine [cytoplasm] <=> H+ [cytoplasm] + spermidine [vacuole]
r_1262	0	0	spermine transport	H+ [cytoplasm] + spermine [extracellular] <=> H+ [extracellular] + spermine [cytoplasm]
r_1263	0	0	spermine transport	H+ [vacuole] + spermine [cytoplasm] <=> H+ [cytoplasm] + spermine [vacuole]
r_1264	0	0	succinate transport	phosphate [mitochondrion] + succinate [cytoplasm] <=> phosphate [cytoplasm] + succinate [mitochondrion]
r_1265	0	0	succinate-fumarate transport	fumarate [mitochondrion] + succinate [cytoplasm] <=> fumarate [cytoplasm] + succinate [mitochondrion]
r_1266	0.01086	0.010866	sulfate uniport	sulphate [extracellular] <=> sulphate [cytoplasm]
r_1267	0	0	sulfite transport	sulphite [cytoplasm] <=> sulphite [extracellular]
r_1268	0	0	taurine transport	taurine [cytoplasm] <=> taurine [extracellular]
r_1269	0	0	thiamine diphosphate transport	TDP [cytoplasm] <=> TDP [mitochondrion]
r_1270	0	0	thiamine transport	H+ [extracellular] + thiamine [extracellular] <=> H+ [cytoplasm] + thiamine [cytoplasm]
r_1271	0	0	UDPgalactose transport	UDP-D-galactose [cytoplasm] <=> UDP-D-galactose [Golgi]
r_1272	0	0	uracil transport	H+ [extracellular] + uracil [extracellular] <=> H+ [cytoplasm] + uracil [cytoplasm]
r_1273	0	0	urea transport	2 H+ [extracellular] + urea [extracellular] <=> 2 H+ [cytoplasm] + urea [cytoplasm]
r_1274	0	0	uridine transport	H+ [extracellular] + uridine [extracellular] <=> H+ [cytoplasm] + uridine [cytoplasm]
r_1275	0	0	UTP transport	FMN [mitochondrion] + H+ [cytoplasm] + UMP [mitochondrion] + UTP [cytoplasm] <=> FMN [cytoplasm] + H+ [mitochondrion] + UMP [cytoplasm] + UTP [mitochondrion]
r_1276	0	0	UTP/UMP antiport	2 H+ [cytoplasm] + UMP [mitochondrion] + UTP [cytoplasm] <=> 2 H+ [mitochondrion] + UMP [cytoplasm] + UTP [mitochondrion]
r_1277	-2.35508	-2.35395	water diffusion	H2O [extracellular] <=> H2O [cytoplasm]
r_1278	0	0	zymosterol transport	zymosterol [extracellular] <=> zymosterol [cell envelope]
r_1357	0	0	isa complex sphingolipid	inositol-P-ceramide [Golgi] -> 0.80645 complex sphingolipid [Golgi]
r_1358	0	0	isa complex sphingolipid	mannosylinositol phosphorylceramide [Golgi] -> 0.90323 complex sphingolipid [Golgi]
r_1359	5.9e-05	5.9e-05	isa complex sphingolipid	inositol phosphomannosylinositol phosphoceramide [Golgi] -> complex sphingolipid [Golgi]
r_1360	0	0	isa complex sphingolipid	inositol-P-ceramide [mitochondrion] -> 0.80645 complex sphingolipid [mitochondrion]
r_1361	0	0	isa complex sphingolipid	mannosylinositol phosphorylceramide [mitochondrion] -> 0.90323 complex sphingolipid [mitochondrion]
r_1362	0	0	isa complex sphingolipid	inositol phosphomannosylinositol phosphoceramide [mitochondrion] -> complex sphingolipid [mitochondrion]
r_1363	0	0	isa dolichol	tetradecaprenyl diphosphate [lipid particle] -> 0.63636 dolichol [lipid particle]
r_1364	0	0	isa dolichol	pentadecaprenyl diphosphate [lipid particle] -> 0.68182 dolichol [lipid particle]
r_1365	0	0	isa dolichol	hexadecaprenyl diphosphate [lipid particle] -> 0.72727 dolichol [lipid particle]
r_1366	0	0	isa dolichol	heptadecaprenyl diphosphate [lipid particle] -> 0.77273 dolichol [lipid particle]
r_1367	0	0	isa dolichol	octadecaprenyl diphosphate [lipid particle] -> 0.81818 dolichol [lipid particle]
r_1368	0	0	isa dolichol	nonadecaprenyl diphosphate [lipid particle] -> 0.86364 dolichol [lipid particle]
r_1369	0	0	isa dolichol	icosaprenyl diphosphate [lipid particle] -> 0.90909 dolichol [lipid particle]
r_1370	0	0	isa dolichol	henicosaprenyl diphosphate [lipid particle] -> 0.95455 dolichol [lipid particle]
r_1371	0	0	isa dolichol	docosaprenyl diphosphate [lipid particle] -> dolichol [lipid particle]
r_1449	0	0	isa IPC	inositol-P-ceramide B' (C24) [Golgi] -> 0.96 inositol-P-ceramide [Golgi]
r_1450	0	0	isa IPC	inositol-P-ceramide B' (C26) [Golgi] -> inositol-P-ceramide [Golgi]
r_1451	0	0	isa IPC	inositol-P-ceramide C (C24) [Golgi] -> 0.96 inositol-P-ceramide [Golgi]
r_1452	0	0	isa IPC	inositol-P-ceramide C (C26) [Golgi] -> inositol-P-ceramide [Golgi]
r_1453	0	0	isa IPC	inositol-P-ceramide A (C24) [Golgi] -> 0.96 inositol-P-ceramide [Golgi]
r_1454	0	0	isa IPC	inositol-P-ceramide A (C26) [Golgi] -> inositol-P-ceramide [Golgi]
r_1455	0	0	isa IPC	inositol-P-ceramide B (C24) [Golgi] -> 0.96 inositol-P-ceramide [Golgi]
r_1456	0	0	isa IPC	inositol-P-ceramide B (C26) [Golgi] -> inositol-P-ceramide [Golgi]
r_1457	0	0	isa IPC	inositol-P-ceramide D (C24) [Golgi] -> 0.96 inositol-P-ceramide [Golgi]
r_1458	0	0	isa IPC	inositol-P-ceramide D (C26) [Golgi] -> inositol-P-ceramide [Golgi]
r_1459	0	0	isa IPC	inositol-P-ceramide B' (C24) [endoplasmic reticulum] -> 0.96 inositol-P-ceramide [endoplasmic reticulum]
r_1460	0	0	isa IPC	inositol-P-ceramide B' (C26) [endoplasmic reticulum] -> inositol-P-ceramide [endoplasmic reticulum]
r_1461	0	0	isa IPC	inositol-P-ceramide C (C24) [endoplasmic reticulum] -> 0.96 inositol-P-ceramide [endoplasmic reticulum]
r_1462	0	0	isa IPC	inositol-P-ceramide C (C26) [endoplasmic reticulum] -> inositol-P-ceramide [endoplasmic reticulum]
r_1463	0	0	isa IPC	inositol-P-ceramide A (C24) [endoplasmic reticulum] -> 0.96 inositol-P-ceramide [endoplasmic reticulum]
r_1464	0	0	isa IPC	inositol-P-ceramide A (C26) [endoplasmic reticulum] -> inositol-P-ceramide [endoplasmic reticulum]
r_1465	0	0	isa IPC	inositol-P-ceramide B (C24) [endoplasmic reticulum] -> 0.96 inositol-P-ceramide [endoplasmic reticulum]
r_1466	0	0	isa IPC	inositol-P-ceramide B (C26) [endoplasmic reticulum] -> inositol-P-ceramide [endoplasmic reticulum]
r_1467	0	0	isa IPC	inositol-P-ceramide D (C24) [endoplasmic reticulum] -> 0.96 inositol-P-ceramide [endoplasmic reticulum]
r_1468	0	0	isa IPC	inositol-P-ceramide D (C26) [endoplasmic reticulum] -> inositol-P-ceramide [endoplasmic reticulum]
r_1469	0	0	isa IPC	inositol-P-ceramide B' (C24) [mitochondrion] -> 0.96 inositol-P-ceramide [mitochondrion]
r_1470	0	0	isa IPC	inositol-P-ceramide B' (C26) [mitochondrion] -> inositol-P-ceramide [mitochondrion]
r_1471	0	0	isa IPC	inositol-P-ceramide C (C24) [mitochondrion] -> 0.96 inositol-P-ceramide [mitochondrion]
r_1472	0	0	isa IPC	inositol-P-ceramide C (C26) [mitochondrion] -> inositol-P-ceramide [mitochondrion]
r_1473	0	0	isa IPC	inositol-P-ceramide A (C24) [mitochondrion] -> 0.96 inositol-P-ceramide [mitochondrion]
r_1474	0	0	isa IPC	inositol-P-ceramide A (C26) [mitochondrion] -> inositol-P-ceramide [mitochondrion]
r_1475	0	0	isa IPC	inositol-P-ceramide B (C24) [mitochondrion] -> 0.96 inositol-P-ceramide [mitochondrion]
r_1476	0	0	isa IPC	inositol-P-ceramide B (C26) [mitochondrion] -> inositol-P-ceramide [mitochondrion]
r_1477	0	0	isa IPC	inositol-P-ceramide D (C24) [mitochondrion] -> 0.96 inositol-P-ceramide [mitochondrion]
r_1478	0	0	isa IPC	inositol-P-ceramide D (C26) [mitochondrion] -> inositol-P-ceramide [mitochondrion]
r_1479	6.1e-05	6.1e-05	isa M(IP)2C	inositol phosphomannosylinositol phosphoceramide A (C24) [Golgi] -> 0.96774 inositol phosphomannosylinositol phosphoceramide [Golgi]
r_1480	0	0	isa M(IP)2C	inositol phosphomannosylinositol phosphoceramide A (C26) [Golgi] -> inositol phosphomannosylinositol phosphoceramide [Golgi]
r_1481	0	0	isa M(IP)2C	inositol phosphomannosylinositol phosphoceramide B' (C24) [Golgi] -> 0.96774 inositol phosphomannosylinositol phosphoceramide [Golgi]
r_1482	0	0	isa M(IP)2C	inositol phosphomannosylinositol phosphoceramide B' (C26) [Golgi] -> inositol phosphomannosylinositol phosphoceramide [Golgi]
r_1483	0	0	isa M(IP)2C	inositol phosphomannosylinositol phosphoceramide B (C24) [Golgi] -> 0.96774 inositol phosphomannosylinositol phosphoceramide [Golgi]
r_1484	0	0	isa M(IP)2C	inositol phosphomannosylinositol phosphoceramide B (C26) [Golgi] -> inositol phosphomannosylinositol phosphoceramide [Golgi]
r_1485	0	0	isa M(IP)2C	inositol phosphomannosylinositol phosphoceramide C (C24) [Golgi] -> 0.96774 inositol phosphomannosylinositol phosphoceramide [Golgi]
r_1486	0	0	isa M(IP)2C	inositol phosphomannosylinositol phosphoceramide C (C26) [Golgi] -> inositol phosphomannosylinositol phosphoceramide [Golgi]
r_1487	0	0	isa M(IP)2C	inositol phosphomannosylinositol phosphoceramide D (C24) [Golgi] -> 0.96774 inositol phosphomannosylinositol phosphoceramide [Golgi]
r_1488	0	0	isa M(IP)2C	inositol phosphomannosylinositol phosphoceramide D (C26) [Golgi] -> inositol phosphomannosylinositol phosphoceramide [Golgi]
r_1489	0	0	isa M(IP)2C	inositol phosphomannosylinositol phosphoceramide A (C24) [endoplasmic reticulum] -> 0.96774 inositol phosphomannosylinositol phosphoceramide [endoplasmic reticulum]
r_1490	0	0	isa M(IP)2C	inositol phosphomannosylinositol phosphoceramide A (C26) [endoplasmic reticulum] -> inositol phosphomannosylinositol phosphoceramide [endoplasmic reticulum]
r_1491	0	0	isa M(IP)2C	inositol phosphomannosylinositol phosphoceramide B' (C24) [endoplasmic reticulum] -> 0.96774 inositol phosphomannosylinositol phosphoceramide [endoplasmic reticulum]
r_1492	0	0	isa M(IP)2C	inositol phosphomannosylinositol phosphoceramide B' (C26) [endoplasmic reticulum] -> inositol phosphomannosylinositol phosphoceramide [endoplasmic reticulum]
r_1493	0	0	isa M(IP)2C	inositol phosphomannosylinositol phosphoceramide B (C24) [endoplasmic reticulum] -> 0.96774 inositol phosphomannosylinositol phosphoceramide [endoplasmic reticulum]
r_1494	0	0	isa M(IP)2C	inositol phosphomannosylinositol phosphoceramide B (C26) [endoplasmic reticulum] -> inositol phosphomannosylinositol phosphoceramide [endoplasmic reticulum]
r_1495	0	0	isa M(IP)2C	inositol phosphomannosylinositol phosphoceramide C (C24) [endoplasmic reticulum] -> 0.96774 inositol phosphomannosylinositol phosphoceramide [endoplasmic reticulum]
r_1496	0	0	isa M(IP)2C	inositol phosphomannosylinositol phosphoceramide C (C26) [endoplasmic reticulum] -> inositol phosphomannosylinositol phosphoceramide [endoplasmic reticulum]
r_1497	0	0	isa M(IP)2C	inositol phosphomannosylinositol phosphoceramide D (C24) [endoplasmic reticulum] -> 0.96774 inositol phosphomannosylinositol phosphoceramide [endoplasmic reticulum]
r_1498	0	0	isa M(IP)2C	inositol phosphomannosylinositol phosphoceramide D (C26) [endoplasmic reticulum] -> inositol phosphomannosylinositol phosphoceramide [endoplasmic reticulum]
r_1499	0	0	isa M(IP)2C	inositol phosphomannosylinositol phosphoceramide A (C24) [mitochondrion] -> 0.96774 inositol phosphomannosylinositol phosphoceramide [mitochondrion]
r_1500	0	0	isa M(IP)2C	inositol phosphomannosylinositol phosphoceramide A (C26) [mitochondrion] -> inositol phosphomannosylinositol phosphoceramide [mitochondrion]
r_1501	0	0	isa M(IP)2C	inositol phosphomannosylinositol phosphoceramide B' (C24) [mitochondrion] -> 0.96774 inositol phosphomannosylinositol phosphoceramide [mitochondrion]
r_1502	0	0	isa M(IP)2C	inositol phosphomannosylinositol phosphoceramide B' (C26) [mitochondrion] -> inositol phosphomannosylinositol phosphoceramide [mitochondrion]
r_1503	0	0	isa M(IP)2C	inositol phosphomannosylinositol phosphoceramide B (C24) [mitochondrion] -> 0.96774 inositol phosphomannosylinositol phosphoceramide [mitochondrion]
r_1504	0	0	isa M(IP)2C	inositol phosphomannosylinositol phosphoceramide B (C26) [mitochondrion] -> inositol phosphomannosylinositol phosphoceramide [mitochondrion]
r_1505	0	0	isa M(IP)2C	inositol phosphomannosylinositol phosphoceramide C (C24) [mitochondrion] -> 0.96774 inositol phosphomannosylinositol phosphoceramide [mitochondrion]
r_1506	0	0	isa M(IP)2C	inositol phosphomannosylinositol phosphoceramide C (C26) [mitochondrion] -> inositol phosphomannosylinositol phosphoceramide [mitochondrion]
r_1507	0	0	isa M(IP)2C	inositol phosphomannosylinositol phosphoceramide D (C24) [mitochondrion] -> 0.96774 inositol phosphomannosylinositol phosphoceramide [mitochondrion]
r_1508	0	0	isa M(IP)2C	inositol phosphomannosylinositol phosphoceramide D (C26) [mitochondrion] -> inositol phosphomannosylinositol phosphoceramide [mitochondrion]
r_1509	0	0	isa MIPC	mannosylinositol phosphorylceramide B' (C24) [Golgi] -> 0.96429 mannosylinositol phosphorylceramide [Golgi]
r_1510	0	0	isa MIPC	mannosylinositol phosphorylceramide B' (C26) [Golgi] -> mannosylinositol phosphorylceramide [Golgi]
r_1511	0	0	isa MIPC	mannosylinositol phosphorylceramide C (C24) [Golgi] -> 0.96429 mannosylinositol phosphorylceramide [Golgi]
r_1512	0	0	isa MIPC	mannosylinositol phosphorylceramide C (C26) [Golgi] -> mannosylinositol phosphorylceramide [Golgi]
r_1513	0	0	isa MIPC	mannosylinositol phosphorylceramide A (C24) [Golgi] -> 0.96429 mannosylinositol phosphorylceramide [Golgi]
r_1514	0	0	isa MIPC	mannosylinositol phosphorylceramide A (C26) [Golgi] -> mannosylinositol phosphorylceramide [Golgi]
r_1515	0	0	isa MIPC	mannosylinositol phosphorylceramide B (C24) [Golgi] -> 0.96429 mannosylinositol phosphorylceramide [Golgi]
r_1516	0	0	isa MIPC	mannosylinositol phosphorylceramide B (C26) [Golgi] -> mannosylinositol phosphorylceramide [Golgi]
r_1517	0	0	isa MIPC	mannosylinositol phosphorylceramide D (C24) [Golgi] -> 0.96429 mannosylinositol phosphorylceramide [Golgi]
r_1518	0	0	isa MIPC	mannosylinositol phosphorylceramide D (C26) [Golgi] -> mannosylinositol phosphorylceramide [Golgi]
r_1519	0	0	isa MIPC	mannosylinositol phosphorylceramide B' (C24) [endoplasmic reticulum] -> 0.96429 mannosylinositol phosphorylceramide [endoplasmic reticulum]
r_1520	0	0	isa MIPC	mannosylinositol phosphorylceramide B' (C26) [endoplasmic reticulum] -> mannosylinositol phosphorylceramide [endoplasmic reticulum]
r_1521	0	0	isa MIPC	mannosylinositol phosphorylceramide C (C24) [endoplasmic reticulum] -> 0.96429 mannosylinositol phosphorylceramide [endoplasmic reticulum]
r_1522	0	0	isa MIPC	mannosylinositol phosphorylceramide C (C26) [endoplasmic reticulum] -> mannosylinositol phosphorylceramide [endoplasmic reticulum]
r_1523	0	0	isa MIPC	mannosylinositol phosphorylceramide A (C24) [endoplasmic reticulum] -> 0.96429 mannosylinositol phosphorylceramide [endoplasmic reticulum]
r_1524	0	0	isa MIPC	mannosylinositol phosphorylceramide A (C26) [endoplasmic reticulum] -> mannosylinositol phosphorylceramide [endoplasmic reticulum]
r_1525	0	0	isa MIPC	mannosylinositol phosphorylceramide B (C24) [endoplasmic reticulum] -> 0.96429 mannosylinositol phosphorylceramide [endoplasmic reticulum]
r_1526	0	0	isa MIPC	mannosylinositol phosphorylceramide B (C26) [endoplasmic reticulum] -> mannosylinositol phosphorylceramide [endoplasmic reticulum]
r_1527	0	0	isa MIPC	mannosylinositol phosphorylceramide D (C24) [endoplasmic reticulum] -> 0.96429 mannosylinositol phosphorylceramide [endoplasmic reticulum]
r_1528	0	0	isa MIPC	mannosylinositol phosphorylceramide D (C26) [endoplasmic reticulum] -> mannosylinositol phosphorylceramide [endoplasmic reticulum]
r_1529	0	0	isa MIPC	mannosylinositol phosphorylceramide B' (C24) [mitochondrion] -> 0.96429 mannosylinositol phosphorylceramide [mitochondrion]
r_1530	0	0	isa MIPC	mannosylinositol phosphorylceramide B' (C26) [mitochondrion] -> mannosylinositol phosphorylceramide [mitochondrion]
r_1531	0	0	isa MIPC	mannosylinositol phosphorylceramide C (C24) [mitochondrion] -> 0.96429 mannosylinositol phosphorylceramide [mitochondrion]
r_1532	0	0	isa MIPC	mannosylinositol phosphorylceramide C (C26) [mitochondrion] -> mannosylinositol phosphorylceramide [mitochondrion]
r_1533	0	0	isa MIPC	mannosylinositol phosphorylceramide A (C24) [mitochondrion] -> 0.96429 mannosylinositol phosphorylceramide [mitochondrion]
r_1534	0	0	isa MIPC	mannosylinositol phosphorylceramide A (C26) [mitochondrion] -> mannosylinositol phosphorylceramide [mitochondrion]
r_1535	0	0	isa MIPC	mannosylinositol phosphorylceramide B (C24) [mitochondrion] -> 0.96429 mannosylinositol phosphorylceramide [mitochondrion]
r_1536	0	0	isa MIPC	mannosylinositol phosphorylceramide B (C26) [mitochondrion] -> mannosylinositol phosphorylceramide [mitochondrion]
r_1537	0	0	isa MIPC	mannosylinositol phosphorylceramide D (C24) [mitochondrion] -> 0.96429 mannosylinositol phosphorylceramide [mitochondrion]
r_1538	0	0	isa MIPC	mannosylinositol phosphorylceramide D (C26) [mitochondrion] -> mannosylinositol phosphorylceramide [mitochondrion]
r_1542	0	0	(1->3)-beta-D-glucan exchange	(1->3)-beta-D-glucan [extracellular] <=>
r_1543	0.159427	0.15952	(1->3)-beta-D-glucan transport	(1->3)-beta-D-glucan [cell envelope] <=> (1->3)-beta-D-glucan [cytoplasm]
r_1545	0	0	(R)-carnitine exchange	(R)-carnitine [extracellular] <=>
r_1546	0	0	(R)-lactate exchange	(R)-lactate [extracellular] <=>
r_1547	0	0	(R)-mevalonate exchange	(R)-mevalonate [extracellular] <=>
r_1548	0	0	(R)-pantothenate exchange	(R)-pantothenate [extracellular] <=>
r_1549	0	0	(R	R)-2	3-butanediol exchange	(R	R)-2	3-butanediol [extracellular] <=>
r_1550	0	0	(S)-3-methyl-2-oxopentanoate exchange	(S)-3-methyl-2-oxopentanoate [extracellular] <=>
r_1551	0	0	(S)-lactate exchange	(S)-lactate [extracellular] <=>
r_1552	0	0	(S)-malate exchange	(S)-malate [extracellular] <=>
r_1553	0	0	1-(sn-glycero-3-phospho)-1D-myo-inositol exchange	1-(sn-glycero-3-phospho)-1D-myo-inositol [extracellular] <=>
r_1554	0	0	1-acylglycerophosphocholine exchange	1-acylglycerophosphocholine [extracellular] <=>
r_1560	0	0	1D-myo-inositol 1	3	4	5	6-pentakisphosphate diffusion	myo-inositol 1	3	4	5	6-pentakisphosphate [cytoplasm] <=> myo-inositol 1	3	4	5	6-pentakisphosphate [nucleus]
r_1562	0	0	1D-myo-inositol 1-phosphate transport	1D-myo-inositol 1-phosphate [endoplasmic reticulum] <=> 1D-myo-inositol 1-phosphate [cytoplasm]
r_1563	0	0	2'-deoxyadenosine exchange	2'-deoxyadenosine [extracellular] <=>
r_1564	0	0	2'-deoxyguanosine exchange	2'-deoxyguanosine [extracellular] <=>
r_1565	0	0	2'-deoxyinosine exchange	2'-deoxyinosine [extracellular] <=>
r_1566	0	0	2'-deoxyuridine exchange	2'-deoxyuridine [extracellular] <=>
r_1567	-0.037202	-0.037153	2-dehydro-3-deoxy-D-arabino-heptonate7-phohsphate transport	7-phospho-2-dehydro-3-deoxy-D-arabino-heptonic acid [cytoplasm] <=> 7-phospho-2-dehydro-3-deoxy-D-arabino-heptonic acid [mitochondrion]
r_1568	0	0	2-dehydropantoate transport	2-dehydropantoate [cytoplasm] <=> 2-dehydropantoate [mitochondrion]
r_1572	0	0	2-isopropylmalate exchange	2-isopropylmalate [extracellular] <=>
r_1573	0	0	2-isopropylmalate transport	2-isopropylmalate [cytoplasm] <=> 2-isopropylmalate [extracellular]
r_1574	-0.041641	-0.041665	2-isopropylmalate transport	2-isopropylmalate [cytoplasm] <=> 2-isopropylmalate [mitochondrion]
r_1575	0	0	2-methyl-1-butanol transport	2-methylbutanol [cytoplasm] <=> 2-methylbutanol [extracellular]
r_1576	0	0	2-methyl-1-butanol transport	2-methylbutanol [cytoplasm] <=> 2-methylbutanol [mitochondrion]
r_1577	0	0	2-methylbutanal exchange	2-methylbutanal [extracellular] <=>
r_1578	0	0	2-methylbutanal transport	2-methylbutanal [cytoplasm] <=> 2-methylbutanal [extracellular]
r_1579	0	0	2-methylbutanal transport	2-methylbutanal [cytoplasm] <=> 2-methylbutanal [mitochondrion]
r_1580	0	0	2-methylbutanol exchange	2-methylbutanol [extracellular] <=>
r_1581	0	0	2-methylbutyl acetate exchange	2-methylbutyl acetate [extracellular] <=>
r_1582	0	0	2-methylpropanal transport	isobutyraldehyde [cytoplasm] <=> isobutyraldehyde [extracellular]
r_1583	0	0	2-methylpropanal transport	isobutyraldehyde [cytoplasm] <=> isobutyraldehyde [mitochondrion]
r_1585	0.027072	0.027088	2-oxobutanoate transporter	2-oxobutanoate [cytoplasm] <=> 2-oxobutanoate [mitochondrion]
r_1586	0	0	2-oxoglutarate exchange	2-oxoglutarate [extracellular] <=>
r_1587	0	0	2-oxoglutarate transport	2-oxoglutarate [cytoplasm] <=> 2-oxoglutarate [nucleus]
r_1588	0	0	2-oxoglutarate transport	2-oxoglutarate [extracellular] <=> 2-oxoglutarate [cytoplasm]
r_1589	0	0	2-phenylethanol exchange	2-phenylethanol [extracellular] <=>
r_1590	0	0	2-phenylethanol transport	2-phenylethanol [extracellular] <=> 2-phenylethanol [cytoplasm]
r_1591	0	0	2-phenylethanol transport	2-phenylethanol [mitochondrion] <=> 2-phenylethanol [cytoplasm]
r_1595	0	0	3-carboxy-4-methyl-2-oxopentanoate transport	(2S)-2-isopropyl-3-oxosuccinate [cytoplasm] <=> (2S)-2-isopropyl-3-oxosuccinate [mitochondrion]
r_1596	-0.027072	-0.027088	3-methyl-2-oxopentanoate transport	(S)-3-methyl-2-oxopentanoate [cytoplasm] <=> (S)-3-methyl-2-oxopentanoate [mitochondrion]
r_1597	0	0	3-methyl-oxopentanoate trasport	(S)-3-methyl-2-oxopentanoate [extracellular] <=> (S)-3-methyl-2-oxopentanoate [cytoplasm]
r_1598	0	0	3-methylbutanal exchange	3-methylbutanal [extracellular] <=>
r_1599	0	0	3-methylbutanal transport	3-methylbutanal [cytoplasm] <=> 3-methylbutanal [extracellular]
r_1600	0	0	3-methylbutanal transport	3-methylbutanal [cytoplasm] <=> 3-methylbutanal [mitochondrion]
r_1601	0	0	3-octaprenyl-4-hydroxybenzoate transport	3-hexaprenyl-4-hydroxybenzoic acid [cytoplasm] <=> 3-hexaprenyl-4-hydroxybenzoic acid [mitochondrion]
r_1603	0	0	4-amino-5-hydroxymethyl-2-methylpyrimidine synthetase	5'-phosphoribosyl-5-aminoimidazole [cytoplasm] + 2 H+ [cytoplasm] <=> 4-amino-5-hydroxymethyl-2-methylpyrimidine [cytoplasm] + glycolaldehyde [cytoplasm] + phosphate [cytoplasm]
r_1604	0	0	4-aminobenzoate exchange	4-aminobenzoate [extracellular] <=>
r_1605	0	0	4-aminobenzoate transport	4-aminobenzoate [cytoplasm] <=> 4-aminobenzoate [extracellular]
r_1606	0	0	4-aminobenzoate transport	4-aminobenzoate [cytoplasm] <=> 4-aminobenzoate [mitochondrion]
r_1607	0	0	4-aminobutanal transport	4-aminobutanal [cytoplasm] <=> 4-aminobutanal [mitochondrion]
r_1608	0	0	4-aminobutyrate transport	gamma-aminobutyrate [cytoplasm] <=> gamma-aminobutyrate [mitochondrion]
r_1609	0	0	4-hydroxy-2-oxoglutarate transport	4-hydroxy-2-oxoglutarate [cytoplasm] <=> 4-hydroxy-2-oxoglutarate [mitochondrion]
r_1610	0	0	4-hydroxy-2-oxoglutarate transport	4-hydroxy-2-oxoglutarate [cytoplasm] <=> 4-hydroxy-2-oxoglutarate [peroxisome]
r_1611	0	0	4-hydroxybenzoate transport	4-hydroxybenzoate [cytoplasm] <=> 4-hydroxybenzoate [mitochondrion]
r_1613	0	0	5'-nucleotidase (AMP)	AMP [cytoplasm] + H2O [cytoplasm] <=> adenosine [cytoplasm] + phosphate [cytoplasm]
r_1614	0	0	5'-nucleotidase (dAMP)	dAMP [cytoplasm] + H2O [cytoplasm] <=> 2'-deoxyadenosine [cytoplasm] + phosphate [cytoplasm]
r_1615	0	0	5'-nucleotidase (dCMP)	dCMP [cytoplasm] + H2O [cytoplasm] <=> deoxycytidine [cytoplasm] + phosphate [cytoplasm]
r_1616	0	0	5'-nucleotidase (dGMP)	dGMP [cytoplasm] + H2O [cytoplasm] <=> 2'-deoxyguanosine [cytoplasm] + phosphate [cytoplasm]
r_1617	0	0	5'-nucleotidase (dTMP)	dTMP [cytoplasm] + H2O [cytoplasm] <=> phosphate [cytoplasm] + thymidine [cytoplasm]
r_1618	0	0	5'-nucleotidase (dUMP)	dUMP [cytoplasm] + H2O [cytoplasm] <=> 2'-deoxyuridine [cytoplasm] + phosphate [cytoplasm]
r_1619	0	0	5'-nucleotidase (GMP)	GMP [cytoplasm] + H2O [cytoplasm] <=> guanosine [cytoplasm] + phosphate [cytoplasm]
r_1620	0	0	5'-nucleotidase (XMP)	H2O [cytoplasm] + xanthosine-5-phosphate [cytoplasm] <=> phosphate [cytoplasm] + xanthosine [cytoplasm]
r_1621	0	0	5-aminolevulinate exchange	5-aminolevulinate [extracellular] <=>
r_1622	-0.000562	0	5-aminolevulinate transport	5-aminolevulinate [cytoplasm] <=> 5-aminolevulinate [mitochondrion]
r_1623	0	0	5-formethyltetrahydrofolate cyclo-ligase	5-formyltetrahydrofolic acid [mitochondrion] + ATP [mitochondrion] <=> 5	10-methenyl-THF [mitochondrion] + ADP [mitochondrion] + phosphate [mitochondrion]
r_1624	0	0	5-formyltetrahydrofolate:10-formyltetrahydrofolate isomerase	5-formyltetrahydrofolic acid [cytoplasm] + ATP [cytoplasm] + H2O [cytoplasm] <=> 10-formyl-THF [cytoplasm] + ADP [cytoplasm] + H+ [cytoplasm] + phosphate [cytoplasm]
r_1625	0	0	5-formyltetrahydrofolic acid exchange	5-formyltetrahydrofolic acid [extracellular] <=>
r_1627	0	0	7	8-diaminononanoate exchange	7	8-diaminononanoate [extracellular] <=>
r_1628	0	0	7	8-diaminononanoate transport	7	8-diaminononanoate [extracellular] <=> 7	8-diaminononanoate [cytoplasm]
r_1629	0	0	8-amino-7-oxononanoate exchange	8-amino-7-oxononanoate [extracellular] <=>
r_1630	0	0	9H-xanthine exchange	9H-xanthine [extracellular] <=>
r_1631	0	0	acetaldehyde exchange	acetaldehyde [extracellular] <=>
r_1632	-46.8611	-46.8921	acetaldehyde transport	acetaldehyde [mitochondrion] <=> acetaldehyde [cytoplasm]
r_1633	0	0	acetaldehyde transport	acetaldehyde [extracellular] <=> acetaldehyde [cytoplasm]
r_1634	0	0	acetate exchange	acetate [extracellular] <=>
r_1635	0	0	acetate transport	acetate [cytoplasm] <=> acetate [nucleus]
r_1637	0	0	acetyl-CoA transport	acetyl-CoA [cytoplasm] <=> acetyl-CoA [nucleus]
r_1638	0	0	acetylcarnitine transport	O-acetylcarnitine [peroxisome] <=> O-acetylcarnitine [cytoplasm]
r_1639	0	0	adenine exchange	adenine [extracellular] <=>
r_1640	0	0	adenine transport	adenine [cytoplasm] <=> adenine [mitochondrion]
r_1641	0	0	adenosine 3'	5'-bismonophosphate exchange	adenosine 3'	5'-bismonophosphate [extracellular] <=>
r_1642	0	0	adenosine 3'	5'-bisphosphate transport	adenosine 3'	5'-bismonophosphate [cytoplasm] <=> adenosine 3'	5'-bismonophosphate [mitochondrion]
r_1643	0	0	adenosine exchange	adenosine [extracellular] <=>
r_1644	0	0	ADP transport	ADP [cytoplasm] <=> ADP [nucleus]
r_1645	0	0	ADP transport	ADP [cytoplasm] <=> ADP [endoplasmic reticulum]
r_1647	0	0	AKG transporter	peroxisome	2-oxoglutarate [cytoplasm] <=> 2-oxoglutarate [peroxisome]
r_1648	0	0	allantoate exchange	allantoate [extracellular] <=>
r_1649	0	0	allantoin exchange	allantoin [extracellular] <=>
r_1650	0	0	alpha	alpha-trehalose exchange	trehalose [extracellular] <=>
r_1651	0	0	alpha-D-glucosamine 6-phosphate exchange	alpha-D-glucosamine 6-phosphate [extracellular] <=>
r_1652	0	0	alpha-ketoglutarate/malate transporter	(S)-malate [extracellular] + 2-oxoglutarate [cytoplasm] <=> (S)-malate [cytoplasm] + 2-oxoglutarate [extracellular]
r_1654	-0.785499	-0.785603	ammonium exchange	ammonium [extracellular] <=>
r_1656	0	0	AMP transport	AMP [nucleus] <=> AMP [cytoplasm]
r_1657	0	0	arginine transport	H+ [cytoplasm] + L-arginine [cytoplasm] <=> H+ [mitochondrion] + L-arginine [mitochondrion]
r_1658	0	0	asparagine transport	L-asparagine [cytoplasm] <=> L-asparagine [mitochondrion]
r_1659	0	0	aspartate-glutamate transporter	L-aspartate [cytoplasm] + L-glutamate [peroxisome] <=> L-aspartate [peroxisome] + L-glutamate [cytoplasm]
r_1660	0	0	ATP diffusion	ATP [cytoplasm] <=> ATP [nucleus]
r_1661	0	0	ATP transport	ATP [cytoplasm] <=> ATP [endoplasmic reticulum]
r_1663	0	0	bicarbonate exchange	bicarbonate [extracellular] <=>
r_1664	0	0	bicarbonate formation	carbon dioxide [mitochondrion] + H2O [mitochondrion] <=> bicarbonate [mitochondrion] + H+ [mitochondrion]
r_1665	0	0	bicarbonate formation	carbon dioxide [nucleus] + H2O [nucleus] <=> bicarbonate [nucleus] + H+ [nucleus]
r_1667	0.512347	0.512878	bicarbonate formation	carbon dioxide [cytoplasm] + H2O [cytoplasm] <=> bicarbonate [cytoplasm] + H+ [cytoplasm]
r_1668	0	0	bicarbonate formation	carbon dioxide [extracellular] + H2O [extracellular] <=> bicarbonate [extracellular] + H+ [extracellular]
r_1669	0	0	bicarbonate transport	bicarbonate [cytoplasm] <=> bicarbonate [nucleus]
r_1671	0	0	biotin exchange	biotin [extracellular] <=>
r_1672	0.078478	0.078067	carbon dioxide exchange	carbon dioxide [extracellular] <=>
r_1673	0	0	carnitine transport	(R)-carnitine [cytoplasm] <=> (R)-carnitine [peroxisome]
r_1674	0	0	carnitine-acetylcarnitine carrier	(R)-carnitine [cytoplasm] + O-acetylcarnitine [peroxisome] <=> (R)-carnitine [peroxisome] + O-acetylcarnitine [cytoplasm]
r_1675	0	0	CDP transport	CDP [cytoplasm] <=> CDP [nucleus]
r_1676	-6.1e-05	-6.1e-05	ceramide transport	ceramide-1 (C24) [Golgi] <=> ceramide-1 (C24) [endoplasmic reticulum]
r_1677	0	0	ceramide transport	ceramide-2 (C24) [Golgi] <=> ceramide-2 (C24) [endoplasmic reticulum]
r_1678	0	0	ceramide transport	ceramide-4 (C24) [Golgi] <=> ceramide-4 (C24) [endoplasmic reticulum]
r_1679	0	0	ceramide transport	ceramide-1 (C26) [Golgi] <=> ceramide-1 (C26) [endoplasmic reticulum]
r_1680	0	0	ceramide transport	ceramide-2 (C26) [Golgi] <=> ceramide-2 (C26) [endoplasmic reticulum]
r_1681	0	0	ceramide transport	ceramide-4 (C26) [Golgi] <=> ceramide-4 (C26) [endoplasmic reticulum]
r_1682	0.000918	0.000919	cholestenol delta-isomerase	lumped reaction	oxygen [cytoplasm] + S-adenosyl-L-methionine [cytoplasm] + zymosterol [cytoplasm] <=> ergosta-5	7	22	24(28)-tetraen-3beta-ol [cytoplasm] + H+ [cytoplasm] + 2 H2O [cytoplasm] + S-adenosyl-L-homocysteine [cytoplasm]
r_1683	0	0	choline exchange	choline [extracellular] <=>
r_1684	0	0	choline transport	choline [cell envelope] <=> choline [cytoplasm]
r_1685	0	0	chorismate pyruvate lyase	chorismate [cytoplasm] <=> 4-hydroxybenzoate [cytoplasm] + pyruvate [cytoplasm]
r_1686	0	0	citrate transport	citrate [extracellular] <=> citrate [cytoplasm]
r_1687	0	0	citrate(3-) exchange	citrate [extracellular] <=>
r_1688	0	0	citrate/isocitrate antiport	citrate [cytoplasm] + isocitrate [peroxisome] <=> citrate [peroxisome] + isocitrate [cytoplasm]
r_1689	2.9e-05	2.9e-05	citrate/malate antiport	(S)-malate [cytoplasm] + citrate [peroxisome] <=> (S)-malate [peroxisome] + citrate [cytoplasm]
r_1690	0	0	CMP nucleosidase	CMP [cytoplasm] + H2O [cytoplasm] <=> cytosine [cytoplasm] + ribose-5-phosphate [cytoplasm]
r_1691	-6.1e-05	-6.1e-05	CO2 transport	carbon dioxide [cytoplasm] <=> carbon dioxide [endoplasmic reticulum]
r_1694	0	0	CO2 transport	carbon dioxide [nucleus] <=> carbon dioxide [cytoplasm]
r_1695	0	0	CO2 transport	carbon dioxide [cytoplasm] <=> carbon dioxide [peroxisome]
r_1696	-0.343251	-0.34372	CO2 transport	carbon dioxide [cytoplasm] <=> carbon dioxide [mitochondrion]
r_1697	0.078478	0.078067	CO2 transport	carbon dioxide [cytoplasm] <=> carbon dioxide [extracellular]
r_1698	-6.1e-05	-6.1e-05	coenzyme A transport	coenzyme A [cytoplasm] <=> coenzyme A [endoplasmic reticulum]
r_1699	0	0	coenzyme A transport	coenzyme A [cytoplasm] <=> coenzyme A [nucleus]
r_1700	0	0	coenzyme A transport	coenzyme A [peroxisome] <=> coenzyme A [cytoplasm]
r_1701	5.9e-05	5.9e-05	complex sphingolipid transport	complex sphingolipid [Golgi] <=> complex sphingolipid [cytoplasm]
r_1702	0	0	cytidine exchange	cytidine [extracellular] <=>
r_1703	0	0	cytidylate kinase (CMP)	ATP [cytoplasm] + CMP [cytoplasm] <=> ADP [cytoplasm] + CDP [cytoplasm]
r_1704	-0.000406	-0.000407	cytidylate kinase (dCMP)	ATP [cytoplasm] + dCMP [cytoplasm] <=> ADP [cytoplasm] + dCDP [cytoplasm]
r_1705	0	0	cytosine exchange	cytosine [extracellular] <=>
r_1706	0	0	D-arabinose exchange	D-arabinose [extracellular] <=>
r_1707	0	0	D-arabinose transport	D-arabinose [extracellular] <=> D-arabinose [cytoplasm]
r_1708	0.037202	0.037153	D-erythrose 4-phosphate transport	D-erythrose 4-phosphate [cytoplasm] <=> D-erythrose 4-phosphate [mitochondrion]
r_1709	0	0	D-fructose exchange	D-fructose [extracellular] <=>
r_1710	0	0	D-galactose exchange	D-galactose [extracellular] <=>
r_1711	0	0	D-galacturonate exchange	D-galacturonate [extracellular] <=>
r_1712	0	0	D-glucitol exchange	D-glucitol [extracellular] <=>
r_1713	0	0	D-glucosamine 6-phosphate uniport	alpha-D-glucosamine 6-phosphate [extracellular] <=> alpha-D-glucosamine 6-phosphate [cytoplasm]
r_1714	-1	-1	D-glucose exchange	D-glucose [extracellular] <=>
r_1715	0	0	D-mannose exchange	D-mannose [extracellular] <=>
r_1716	0	0	D-ribose exchange	D-ribose [extracellular] <=>
r_1717	0	0	D-sorbitol transport	D-glucitol [extracellular] <=> D-glucitol [cytoplasm]
r_1718	0	0	D-xylose exchange	D-xylose [extracellular] <=>
r_1719	0	0	D-xylose transport	D-xylose [extracellular] <=> D-xylose [cytoplasm]
r_1720	0	0	dADP transport	dADP [cytoplasm] <=> dADP [nucleus]
r_1721	0	0	dCDP transport	dCDP [cytoplasm] <=> dCDP [nucleus]
r_1722	0	0	ATP deamination	ATP [cytoplasm] + H+ [cytoplasm] + H2O [cytoplasm] <=> ammonium [cytoplasm] + ITP [cytoplasm]
r_1723	0	0	dATP deamination	dATP [cytoplasm] + H+ [cytoplasm] + H2O [cytoplasm] <=> ammonium [cytoplasm] + dITP [cytoplasm]
r_1724	0	0	ADP deamination	ADP [cytoplasm] + H+ [cytoplasm] + H2O [cytoplasm] <=> ammonium [cytoplasm] + IDP [cytoplasm]
r_1725	0	0	dADP deamination	dADP [cytoplasm] + H+ [cytoplasm] + H2O [cytoplasm] <=> ammonium [cytoplasm] + dIDP [cytoplasm]
r_1726	0	0	deamino-NAD+ diffusion	deamido-NAD(+) [cytoplasm] <=> deamido-NAD(+) [nucleus]
r_1727	0	0	decanoate exchange	decanoate [extracellular] <=>
r_1728	0	0	deoxyadenosine transport	2'-deoxyadenosine [extracellular] <=> 2'-deoxyadenosine [cytoplasm]
r_1729	-0.000506	-0.000506	deoxyadenylate kinase	ATP [cytoplasm] + dAMP [cytoplasm] <=> ADP [cytoplasm] + dADP [cytoplasm]
r_1730	0	0	deoxycytidine exchange	deoxycytidine [extracellular] <=>
r_1731	0	0	deoxycytidine transport	deoxycytidine [extracellular] <=> deoxycytidine [cytoplasm]
r_1732	0	0	deoxyguanosine transport	2'-deoxyguanosine [extracellular] <=> 2'-deoxyguanosine [cytoplasm]
r_1733	0	0	deoxyinosine transport	2'-deoxyinosine [extracellular] <=> 2'-deoxyinosine [cytoplasm]
r_1734	0	0	deoxyuridine kinase (ATP:deoxyuridine)	2'-deoxyuridine [cytoplasm] + ATP [cytoplasm] <=> ADP [cytoplasm] + dUMP [cytoplasm] + H+ [cytoplasm]
r_1735	0	0	deoxyuridine transport	2'-deoxyuridine [extracellular] <=> 2'-deoxyuridine [cytoplasm]
r_1736	0	0	dephospho-CoA kinase	3'-dephospho-CoA [cytoplasm] + ATP [cytoplasm] <=> ADP [cytoplasm] + coenzyme A [cytoplasm] + H+ [cytoplasm]
r_1737	0	0	dGDP transport	dGDP [cytoplasm] <=> dGDP [nucleus]
r_1738	0	0	dhnpt transport	7	8-dihydroneopterin [cytoplasm] <=> 7	8-dihydroneopterin [mitochondrion]
r_1739	0	0	diamine transaminase	acetyl-CoA [cytoplasm] + spermine [cytoplasm] <=> coenzyme A [cytoplasm] + H+ [cytoplasm] + N(1)-acetylspermine [cytoplasm]
r_1743	0	0	dihydrofolate transport	dihydrofolic acid [cytoplasm] <=> dihydrofolic acid [mitochondrion]
r_1744	0	0	dihydroneopterin triphosphate pyrophosphatase	7	8-dihydroneopterin 3'-triphosphate [cytoplasm] + H2O [cytoplasm] <=> 7	8-dihydroneopterin 3'-phosphate [cytoplasm] + diphosphate [cytoplasm] + H+ [cytoplasm]
r_1745	0	0	dihydropteroate transport	7	8-dihydropteroate [cytoplasm] <=> 7	8-dihydropteroate [mitochondrion]
r_1746	-0.482022	-0.482466	dihydroxyacetone phosphate transport	dihydroxyacetone phosphate [mitochondrion] <=> dihydroxyacetone phosphate [cytoplasm]
r_1747	0	0	diphosphate transport	diphosphate [cytoplasm] <=> diphosphate [peroxisome]
r_1748	-0.113501	-0.113567	dolichol phosphate transport	dolichyl phosphate [cytoplasm] <=> dolichyl phosphate [endoplasmic reticulum]
r_1749	0	0	dTTP exchange	dTTP [extracellular] <=>
r_1750	0	0	dTTP uniport	dTTP [extracellular] <=> dTTP [cytoplasm]
r_1751	0	0	dUDP diffusion	dUDP [cytoplasm] <=> dUDP [nucleus]
r_1752	0	0	dUMP transport	dUMP [cytoplasm] <=> dUMP [nucleus]
r_1753	0	0	episterol exchange	episterol [extracellular] <=>
r_1754	0.000901	0.000901	ergosta-5	6	22	24	(28)-tetraen-3beta-ol transport	ergosta-5	7	22	24(28)-tetraen-3beta-ol [cytoplasm] <=> ergosta-5	7	22	24(28)-tetraen-3beta-ol [endoplasmic reticulum]
r_1757	0	0	ergosterol exchange	ergosterol [extracellular] <=>
r_1758	0.000787	0.000787	ergosterol transport	ergosterol [endoplasmic reticulum] <=> ergosterol [cytoplasm]
r_1759	0	0	ergosterol transport	ergosterol [cytoplasm] <=> ergosterol [lipid particle]
r_1760	0	0	ergosterol transport	ergosterol [cytoplasm] <=> ergosterol [cell envelope]
r_1761	0	0	ethanol exchange	ethanol [extracellular] <=>
r_1762	0	0	ethanol transport	ethanol [cytoplasm] <=> ethanol [extracellular]
r_1763	-46.808	-46.8394	ethanol transport	mitochondrial	ethanol [cytoplasm] <=> ethanol [mitochondrion]
r_1764	0	0	ethanolamine exchange	ethanolamine [extracellular] <=>
r_1765	0	0	ethyl acetate exchange	ethyl acetate [extracellular] <=>
r_1766	0	0	farnesyl diphosphate transport	farnesyl diphosphate [cytoplasm] <=> farnesyl diphosphate [mitochondrion]
r_1770	0	0	fatty acid transport	decanoate [cytoplasm] <=> decanoate [peroxisome]
r_1771	0	0	fatty acid transport	laurate [cytoplasm] <=> laurate [peroxisome]
r_1772	-2.9e-05	-2.9e-05	fatty acid transport	myristate [cytoplasm] <=> myristate [peroxisome]
r_1774	2.9e-05	2.9e-05	fatty acid transport	palmitate [cytoplasm] <=> palmitate [peroxisome]
r_1775	0	0	fatty acid transport	palmitoleate [cytoplasm] <=> palmitoleate [peroxisome]
r_1776	0	0	fatty acid transport	octanoate [cytoplasm] <=> octanoate [peroxisome]
r_1777	0	0	myristate (n-C14:0) transport	myristate [extracellular] <=> myristate [cytoplasm]
r_1788	0	0	fecosterol exchange	fecosterol [extracellular] <=>
r_1790	0	0	FMN adenylyltransferase	ATP [mitochondrion] + FMN [mitochondrion] + H+ [mitochondrion] <=> diphosphate [mitochondrion] + FAD [mitochondrion]
r_1791	0	0	FMN exchange	FMN [extracellular] <=>
r_1792	0	0	folic acid exchange	folic acid [extracellular] <=>
r_1793	0	0	formate exchange	formate [extracellular] <=>
r_1794	0.075406	0.075813	formate transport	formate [mitochondrion] <=> formate [cytoplasm]
r_1795	0	0	formate transport	formate [extracellular] <=> formate [cytoplasm]
r_1796	0	0	formate transport	fumarate [extracellular] <=> fumarate [cytoplasm]
r_1797	0	0	fructose-1-phosphate kinase	ATP [cytoplasm] + D-fructose 1-phosphate [cytoplasm] <=> ADP [cytoplasm] + D-fructose 1	6-bisphosphate [cytoplasm] + H+ [cytoplasm]
r_1798	0	0	fumarate(2-) exchange	fumarate [extracellular] <=>
r_1800	0	0	gamma-aminobutyrate exchange	gamma-aminobutyrate [extracellular] <=>
r_1801	6.1e-05	6.1e-05	GDP transport	GDP [Golgi] <=> GDP [cytoplasm]
r_1802	0	0	GDP transport	GDP [cytoplasm] <=> GDP [nucleus]
r_1803	6.1e-05	6.1e-05	GDP-alpha-D-mannose transport	GDP-alpha-D-mannose [cytoplasm] <=> GDP-alpha-D-mannose [Golgi]
r_1805	0	0	glucose transport	vacuolar	D-glucose [cytoplasm] <=> D-glucose [vacuole]
r_1806	0	0	glutathione disulfide exchange	glutathione disulfide [extracellular] <=>
r_1807	0	0	glutathione exchange	glutathione [extracellular] <=>
r_1808	0	0	glycerol exchange	glycerol [extracellular] <=>
r_1809	-0.482022	-0.482466	glycerol-3-phosphate shuttle	glycerol 3-phosphate [cytoplasm] <=> glycerol 3-phosphate [mitochondrion]
r_1810	0	0	glycine exchange	L-glycine [extracellular] <=>
r_1811	0.075968	0.075813	glycine transport	L-glycine [cytoplasm] <=> L-glycine [mitochondrion]
r_1812	0	0	glycoaldehyde transport	glycolaldehyde [cytoplasm] <=> glycolaldehyde [mitochondrion]
r_1813	0	0	glycoaldehyde transport	glycolaldehyde [extracellular] <=> glycolaldehyde [cytoplasm]
r_1814	0	0	glycolaldehyde exchange	glycolaldehyde [extracellular] <=>
r_1815	0	0	glyoxylate exchange	glyoxylate [extracellular] <=>
r_1816	0	0	glyoxylate transport	glyoxylate [cytoplasm] <=> glyoxylate [extracellular]
r_1817	0	0	glyoxylate transport	glyoxylate [cytoplasm] <=> glyoxylate [peroxisome]
r_1818	0	0	guanine exchange	guanine [extracellular] <=>
r_1819	0	0	guanine transport	guanine [cytoplasm] <=> guanine [mitochondrion]
r_1820	0	0	guanosine exchange	guanosine [extracellular] <=>
r_1821	0	0	guanosine kinase	ATP [cytoplasm] + guanosine [cytoplasm] <=> ADP [cytoplasm] + GMP [cytoplasm] + H+ [cytoplasm]
r_1822	0	0	guanosine transport	guanosine [cytoplasm] <=> guanosine [mitochondrion]
r_1823	0	0	guanosine transport	guanosine [extracellular] <=> guanosine [cytoplasm]
r_1824	-0.385704	-0.385001	H+ diffusion	H+ [extracellular] <=> H+ [cytoplasm]
r_1825	-0.111517	-0.111582	H+ diffusion	H+ [cytoplasm] <=> H+ [endoplasmic reticulum]
r_1826	0	0	H+ diffusion	H+ [cytoplasm] <=> H+ [Golgi]
r_1827	0	0	H+ diffusion	H+ [cytoplasm] <=> H+ [lipid particle]
r_1829	0	0	H+ diffusion	H+ [cytoplasm] <=> H+ [nucleus]
r_1830	-2.9e-05	-2.9e-05	H+ diffusion	H+ [cytoplasm] <=> H+ [peroxisome]
r_1831	0	0	H+ diffusion	H+ [cytoplasm] <=> H+ [vacuole]
r_1832	0.274575	0.273809	H+ exchange	H+ [extracellular] <=>
r_1833	0	0	hexacosanoyl-CoA transport	hexacosanoyl-CoA [cytoplasm] <=> hexacosanoyl-CoA [endoplasmic reticulum]
r_1834	0	0	hexadecanal exchange	hexadecanal [extracellular] <=>
r_1835	0	0	hexadecanoate (n-C16:0) transport	palmitate [extracellular] <=> palmitate [cytoplasm]
r_1836	0	0	hexadecenoate (n-C16:1) transport	palmitoleate [extracellular] <=> palmitoleate [cytoplasm]
r_1837	0	0	L-histidine transport	mitochondrial	L-histidine [cytoplasm] <=> L-histidine [mitochondrion]
r_1838	0.040208	0.040231	homocitrate synthase	2-oxoglutarate [mitochondrion] + acetyl-CoA [mitochondrion] + H2O [mitochondrion] <=> coenzyme A [mitochondrion] + H+ [mitochondrion] + homocitrate [mitochondrion]
r_1839	0	0	hydrogen peroxide transport	hydrogen peroxide [cytoplasm] <=> hydrogen peroxide [nucleus]
r_1840	0	0	hydroxymethylglutaryl-CoA transport	3-hydroxy-3-methylglutaryl-CoA [cytoplasm] <=> 3-hydroxy-3-methylglutaryl-CoA [mitochondrion]
r_1841	0	0	hypoxanthine exchange	hypoxanthine [extracellular] <=>
r_1842	0	0	hypoxanthine transport	hypoxanthine [extracellular] <=> hypoxanthine [cytoplasm]
r_1843	0	0	indol-3-ylacetaldehyde exchange	indol-3-ylacetaldehyde [extracellular] <=>
r_1844	0	0	indole-3-acetaldehyde transport	indol-3-ylacetaldehyde [cytoplasm] <=> indol-3-ylacetaldehyde [mitochondrion]
r_1845	0	0	indole-3-acetaldehyde transport	indol-3-ylacetaldehyde [cytoplasm] <=> indol-3-ylacetaldehyde [extracellular]
r_1846	0	0	indole-3-acetate transport	indole-3-acetate [cytoplasm] <=> indole-3-acetate [mitochondrion]
r_1847	0	0	inosine exchange	inosine [extracellular] <=>
r_1848	0	0	inosine transport	inosine [extracellular] <=> inosine [cytoplasm]
r_1849	0	0	inositol hexakisphosphate transport	myo-inositol hexakisphosphate [cytoplasm] <=> myo-inositol hexakisphosphate [nucleus]
r_1850	0	0	insosine kinase	ATP [cytoplasm] + inosine [cytoplasm] <=> ADP [cytoplasm] + H+ [cytoplasm] + IMP [cytoplasm]
r_1851	0	0	IPC transport	inositol-P-ceramide A (C24) [Golgi] <=> inositol-P-ceramide A (C24) [endoplasmic reticulum]
r_1852	0	0	IPC transport	inositol-P-ceramide B (C24) [Golgi] <=> inositol-P-ceramide B (C24) [endoplasmic reticulum]
r_1853	0	0	IPC transport	inositol-P-ceramide B' (C24) [Golgi] <=> inositol-P-ceramide B' (C24) [endoplasmic reticulum]
r_1854	0	0	IPC transport	inositol-P-ceramide C (C24) [Golgi] <=> inositol-P-ceramide C (C24) [endoplasmic reticulum]
r_1855	0	0	IPC transport	inositol-P-ceramide D (C24) [Golgi] <=> inositol-P-ceramide D (C24) [endoplasmic reticulum]
r_1856	0	0	IPC transport	inositol-P-ceramide A (C26) [Golgi] <=> inositol-P-ceramide A (C26) [endoplasmic reticulum]
r_1857	0	0	IPC transport	inositol-P-ceramide B (C26) [Golgi] <=> inositol-P-ceramide B (C26) [endoplasmic reticulum]
r_1858	0	0	IPC transport	inositol-P-ceramide B' (C26) [Golgi] <=> inositol-P-ceramide B' (C26) [endoplasmic reticulum]
r_1859	0	0	IPC transport	inositol-P-ceramide C (C26) [Golgi] <=> inositol-P-ceramide C (C26) [endoplasmic reticulum]
r_1860	0	0	IPC transport	inositol-P-ceramide D (C26) [Golgi] <=> inositol-P-ceramide D (C26) [endoplasmic reticulum]
r_1861	-7e-05	0	iron(2+) exchange	iron [extracellular] <=>
r_1862	0	0	isoamyl acetate exchange	isoamyl acetate [extracellular] <=>
r_1863	0	0	isoamyl alcohol transport	isoamylol [cytoplasm] <=> isoamylol [extracellular]
r_1864	0	0	isoamyl alcohol transport	isoamylol [cytoplasm] <=> isoamylol [mitochondrion]
r_1865	0	0	isoamylol exchange	isoamylol [extracellular] <=>
r_1866	0	0	isobutanol exchange	isobutanol [extracellular] <=>
r_1867	0	0	isobutyl acetate exchange	isobutyl acetate [extracellular] <=>
r_1868	0	0	isobutyl alcohol transport	isobutanol [cytoplasm] <=> isobutanol [extracellular]
r_1869	0	0	isobutyl alcohol transport	isobutanol [cytoplasm] <=> isobutanol [mitochondrion]
r_1870	0	0	isobutyraldehyde exchange	isobutyraldehyde [extracellular] <=>
r_1871	0	0	L-1-pyrroline-3-hydroxy-5-carboxylate spontaneous conversion to L-4-hydroxyglutamate semialdehyde	1-pyrroline-3-hydroxy-5-carboxylic acid [mitochondrion] + H+ [mitochondrion] + H2O [mitochondrion] <=> L-4-hydroxyglutamic semialdehyde [mitochondrion]
r_1872	0	0	L-2-amino-3-oxobutanoate decarboxylation (spontaneous)	H+ [cytoplasm] + L-2-amino-3-oxobutanoate [cytoplasm] <=> aminoacetone [cytoplasm] + carbon dioxide [cytoplasm]
r_1873	0	0	L-alanine exchange	L-alanine [extracellular] <=>
r_1874	0	0	L-alanine transport	L-alanine [mitochondrion] <=> L-alanine [cytoplasm]
r_1875	0	0	L-arabinitol exchange	L-arabinitol [extracellular] <=>
r_1876	0	0	L-arabinitol transport	L-arabinitol [extracellular] <=> L-arabinitol [cytoplasm]
r_1877	0	0	L-arabinoase transport	L-arabinose [extracellular] <=> L-arabinose [cytoplasm]
r_1878	0	0	L-arabinose exchange	L-arabinose [extracellular] <=>
r_1879	0	0	L-arginine exchange	L-arginine [extracellular] <=>
r_1880	0	0	L-asparagine exchange	L-asparagine [extracellular] <=>
r_1881	0	0	L-aspartate exchange	L-aspartate [extracellular] <=>
r_1882	0	0	L-carnitine transport	(R)-carnitine [mitochondrion] <=> (R)-carnitine [cytoplasm]
r_1883	0	0	L-cysteine exchange	L-cysteine [extracellular] <=>
r_1884	0	0	L-erythro-4-hydroxyglutamate transport	erythro-4-hydroxy-L-glutamic acid [cytoplasm] <=> erythro-4-hydroxy-L-glutamic acid [mitochondrion]
r_1885	0	0	L-erythro-4-hydroxyglutamate transport	erythro-4-hydroxy-L-glutamic acid [cytoplasm] <=> erythro-4-hydroxy-L-glutamic acid [peroxisome]
r_1886	0	0	L-glucitol exchange	L-glucitol [extracellular] <=>
r_1887	0.023139	0.023152	L-glutamate 5-semialdehyde dehydratase	L-glutamic 5-semialdehyde [cytoplasm] <=> 1-pyrroline-5-carboxylate [cytoplasm] + H+ [cytoplasm] + H2O [cytoplasm]
r_1889	0	0	L-glutamate exchange	L-glutamate [extracellular] <=>
r_1890	0	0	L-glutamate transport	L-glutamate [cytoplasm] <=> L-glutamate [nucleus]
r_1891	0	0	L-glutamine exchange	L-glutamine [extracellular] <=>
r_1892	0	0	L-glutamine transport	L-glutamine [cytoplasm] <=> L-glutamine [nucleus]
r_1893	0	0	L-histidine exchange	L-histidine [extracellular] <=>
r_1895	0	0	L-homoserine transport	L-homoserine [extracellular] <=> L-homoserine [cytoplasm]
r_1896	0	0	L-homoserine transport	L-homoserine [extracellular] <=>
r_1897	0	0	L-isoleucine exchange	L-isoleucine [extracellular] <=>
r_1898	0	0	L-isoleucine transport	L-isoleucine [mitochondrion] <=> L-isoleucine [cytoplasm]
r_1899	0	0	L-leucine exchange	L-leucine [extracellular] <=>
r_1900	0	0	L-lysine exchange	L-lysine [extracellular] <=>
r_1901	0	0	L-malate transport	(S)-malate [extracellular] <=> (S)-malate [cytoplasm]
r_1902	0	0	L-methionine exchange	L-methionine [extracellular] <=>
r_1903	0	0	L-phenylalanine exchange	L-phenylalanine [extracellular] <=>
r_1904	0	0	L-proline exchange	L-proline [extracellular] <=>
r_1905	0	0	L-proline transport	L-proline [cytoplasm] <=> L-proline [mitochondrion]
r_1906	0	0	L-serine exchange	L-serine [extracellular] <=>
r_1907	6.1e-05	6.1e-05	L-serine transport	L-serine [cytoplasm] <=> L-serine [endoplasmic reticulum]
r_1908	0	0	L-sorbitol transport	L-glucitol [extracellular] <=> L-glucitol [cytoplasm]
r_1909	0	0	L-sorbose exchange	L-sorbose [extracellular] <=>
r_1910	0	0	L-sorbose transport	L-sorbose [extracellular] <=> L-sorbose [cytoplasm]
r_1911	0	0	L-threonine exchange	L-threonine [extracellular] <=>
r_1912	0	0	L-tryptophan exchange	L-tryptophan [extracellular] <=>
r_1913	0	0	L-tyrosine exchange	L-tyrosine [extracellular] <=>
r_1914	0	0	L-valine exchange	L-valine [extracellular] <=>
r_1915	0	0	lanosterol exchange	lanosterol [extracellular] <=>
r_1916	0	0	laurate exchange	laurate [extracellular] <=>
r_1919	0	0	lysine transport	L-lysine [cytoplasm] <=> L-lysine [mitochondrion]
r_1920	0	0	M(IP)2C transport	inositol phosphomannosylinositol phosphoceramide A (C24) [Golgi] <=> inositol phosphomannosylinositol phosphoceramide A (C24) [endoplasmic reticulum]
r_1921	0	0	M(IP)2C transport	inositol phosphomannosylinositol phosphoceramide B (C24) [Golgi] <=> inositol phosphomannosylinositol phosphoceramide B (C24) [endoplasmic reticulum]
r_1922	0	0	M(IP)2C transport	inositol phosphomannosylinositol phosphoceramide B' (C24) [Golgi] <=> inositol phosphomannosylinositol phosphoceramide B' (C24) [endoplasmic reticulum]
r_1923	0	0	M(IP)2C transport	inositol phosphomannosylinositol phosphoceramide C (C24) [Golgi] <=> inositol phosphomannosylinositol phosphoceramide C (C24) [endoplasmic reticulum]
r_1924	0	0	M(IP)2C transport	inositol phosphomannosylinositol phosphoceramide D (C24) [Golgi] <=> inositol phosphomannosylinositol phosphoceramide D (C24) [endoplasmic reticulum]
r_1925	0	0	M(IP)2C transport	inositol phosphomannosylinositol phosphoceramide A (C26) [Golgi] <=> inositol phosphomannosylinositol phosphoceramide A (C26) [endoplasmic reticulum]
r_1926	0	0	M(IP)2C transport	inositol phosphomannosylinositol phosphoceramide B (C26) [Golgi] <=> inositol phosphomannosylinositol phosphoceramide B (C26) [endoplasmic reticulum]
r_1927	0	0	M(IP)2C transport	inositol phosphomannosylinositol phosphoceramide B' (C26) [Golgi] <=> inositol phosphomannosylinositol phosphoceramide B' (C26) [endoplasmic reticulum]
r_1928	0	0	M(IP)2C transport	inositol phosphomannosylinositol phosphoceramide C (C26) [Golgi] <=> inositol phosphomannosylinositol phosphoceramide C (C26) [endoplasmic reticulum]
r_1929	0	0	M(IP)2C transport	inositol phosphomannosylinositol phosphoceramide D (C26) [Golgi] <=> inositol phosphomannosylinositol phosphoceramide D (C26) [endoplasmic reticulum]
r_1930	5.8e-05	5.8e-05	malate/oxaloacetate shuttle	(S)-malate [peroxisome] + oxaloacetate [cytoplasm] <=> (S)-malate [cytoplasm] + oxaloacetate [peroxisome]
r_1931	0	0	maltose exchange	maltose [extracellular] <=>
r_1932	-0.113501	-0.113567	mannan transport	mannan [cytoplasm] <=> mannan [endoplasmic reticulum]
r_1935	0	0	methionine transport	L-methionine [mitochondrion] <=> L-methionine [cytoplasm]
r_1936	0	0	methylglyoxal synthase	dihydroxyacetone phosphate [cytoplasm] <=> methylglyoxal [cytoplasm] + phosphate [cytoplasm]
r_1937	0	0	MIPC transport	mannosylinositol phosphorylceramide A (C24) [Golgi] <=> mannosylinositol phosphorylceramide A (C24) [endoplasmic reticulum]
r_1938	0	0	MIPC transport	mannosylinositol phosphorylceramide B (C24) [Golgi] <=> mannosylinositol phosphorylceramide B (C24) [endoplasmic reticulum]
r_1939	0	0	MIPC transport	mannosylinositol phosphorylceramide B' (C24) [Golgi] <=> mannosylinositol phosphorylceramide B' (C24) [endoplasmic reticulum]
r_1940	0	0	MIPC transport	mannosylinositol phosphorylceramide C (C24) [Golgi] <=> mannosylinositol phosphorylceramide C (C24) [endoplasmic reticulum]
r_1941	0	0	MIPC transport	mannosylinositol phosphorylceramide D (C24) [Golgi] <=> mannosylinositol phosphorylceramide D (C24) [endoplasmic reticulum]
r_1942	0	0	MIPC transport	mannosylinositol phosphorylceramide A (C26) [Golgi] <=> mannosylinositol phosphorylceramide A (C26) [endoplasmic reticulum]
r_1943	0	0	MIPC transport	mannosylinositol phosphorylceramide B (C26) [Golgi] <=> mannosylinositol phosphorylceramide B (C26) [endoplasmic reticulum]
r_1944	0	0	MIPC transport	mannosylinositol phosphorylceramide B' (C26) [Golgi] <=> mannosylinositol phosphorylceramide B' (C26) [endoplasmic reticulum]
r_1945	0	0	MIPC transport	mannosylinositol phosphorylceramide C (C26) [Golgi] <=> mannosylinositol phosphorylceramide C (C26) [endoplasmic reticulum]
r_1946	0	0	MIPC transport	mannosylinositol phosphorylceramide D (C26) [Golgi] <=> mannosylinositol phosphorylceramide D (C26) [endoplasmic reticulum]
r_1947	0	0	myo-inositol exchange	myo-inositol [extracellular] <=>
r_1952	0	0	N	N'-diformyldityrosine exchange	N	N'-diformyldityrosine [extracellular] <=>
r_1963	-0.001924	-0.001925	NADP(+) transport	NADP(+) [cytoplasm] <=> NADP(+) [endoplasmic reticulum]
r_1964	0.001924	0.001925	NADPH transport	NADPH [cytoplasm] <=> NADPH [endoplasmic reticulum]
r_1965	-0.075406	-0.075813	NH3 transport	ammonium [cytoplasm] <=> ammonium [mitochondrion]
r_1966	0	0	nicotinamide diffusion	nicotinamide [cytoplasm] <=> nicotinamide [nucleus]
r_1967	0	0	nicotinate exchange	nicotinate [extracellular] <=>
r_1968	0	0	NMN exchange	NMN [extracellular] <=>
r_1970	0	0	NMN transport	NMN [cytoplasm] <=> NMN [nucleus]
r_1971	0	0	NMN transport	NMN [cytoplasm] <=> NMN [peroxisome]
r_1972	0	0	NMN transport	NMN [extracellular] <=> NMN [cytoplasm]
r_1974	0	0	nucleoside-diphosphatase (dGDP)	dGDP [cytoplasm] + H2O [cytoplasm] <=> dGMP [cytoplasm] + H+ [cytoplasm] + phosphate [cytoplasm]
r_1975	0	0	nucleoside-triphosphatase (dGTP)	dGTP [cytoplasm] + H2O [cytoplasm] <=> dGDP [cytoplasm] + H+ [cytoplasm] + phosphate [cytoplasm]
r_1976	0	0	O-acetylcarnintine transport into mitochondria	O-acetylcarnitine [cytoplasm] <=> O-acetylcarnitine [mitochondrion]
r_1977	0.000962	0.000963	O2 transport	oxygen [cytoplasm] <=> oxygen [endoplasmic reticulum]
r_1978	0.000105	0	O2 transport	oxygen [cytoplasm] <=> oxygen [mitochondrion]
r_1979	0.011648	0.011479	O2 transport	oxygen [extracellular] <=> oxygen [cytoplasm]
r_1980	1.4e-05	1.4e-05	O2 transport	oxygen [cytoplasm] <=> oxygen [peroxisome]
r_1981	0	0	octadecanoate (n-C18:0) transport	stearate [extracellular] <=> stearate [cytoplasm]
r_1984	0	0	octanoate exchange	octanoate [extracellular] <=>
r_1987	0	0	ornithine exchange	ornithine [extracellular] <=>
r_1988	0	0	oxaloacetate transport	oxaloacetate [cytoplasm] <=> oxaloacetate [extracellular]
r_1989	0	0	oxaloacetate(2-) exchange	oxaloacetate [extracellular] <=>
r_1990	0	0	oxidized glutathione uniport	glutathione disulfide [extracellular] <=> glutathione disulfide [cytoplasm]
r_1991	0	0	oxidized thioredoxin transport	TRX1 disulphide [cytoplasm] <=> TRX1 disulphide [peroxisome]
r_1992	-0.011648	-0.011479	oxygen exchange	oxygen [extracellular] <=>
r_1993	0	0	palmitate exchange	palmitate [extracellular] <=>
r_1994	0	0	palmitoleate exchange	palmitoleate [extracellular] <=>
r_1995	6.1e-05	6.1e-05	palmitoyl-CoA transport	palmitoyl-CoA [cytoplasm] <=> palmitoyl-CoA [endoplasmic reticulum]
r_1996	0	0	panthetheine 4'-phosphate transport	pantetheine 4'-phosphate [cytoplasm] <=> pantetheine 4'-phosphate [mitochondrion]
r_1997	0	0	panthetheine-phosphate adenylyltransferase	ATP [mitochondrion] + H+ [mitochondrion] + pantetheine 4'-phosphate [mitochondrion] <=> 3'-dephospho-CoA [mitochondrion] + diphosphate [mitochondrion]
r_1998	0	0	PAP uniport	adenosine 3'	5'-bismonophosphate [extracellular] <=> adenosine 3'	5'-bismonophosphate [cytoplasm]
r_1999	0	0	pectin exchange	pectin [extracellular] <=>
r_2000	0	0	phenethyl acetate exchange	phenethyl acetate [extracellular] <=>
r_2001	0	0	phenylacetaldehyde exchange	phenylacetaldehyde [extracellular] <=>
r_2002	0	0	phenylacetaldehyde transport	phenylacetaldehyde [cytoplasm] <=> phenylacetaldehyde [extracellular]
r_2003	0	0	phenylacetaldehyde transport	phenylacetaldehyde [cytoplasm] <=> phenylacetaldehyde [mitochondrion]
r_2004	0	0	phenylalanine transport	L-phenylalanine [cytoplasm] <=> L-phenylalanine [mitochondrion]
r_2005	-0.111129	-0.111192	phosphate exchange	phosphate [extracellular] <=>
r_2008	0	0	phosphate transport	phosphate [cytoplasm] <=> phosphate [vacuole]
r_2020	0	0	potassium exchange	potassium [extracellular] <=>
r_2022	7e-05	0	protoporphyrinogen IX transport	protoporphyrinogen [cytoplasm] <=> protoporphyrinogen [mitochondrion]
r_2023	0	0	PRPP transport	PRPP [cytoplasm] <=> PRPP [mitochondrion]
r_2024	0	0	putrescine exchange	putrescine [extracellular] <=>
r_2025	0	0	pyridoxal kinase	ATP [cytoplasm] + pyridoxal [cytoplasm] <=> ADP [cytoplasm] + H+ [cytoplasm] + pyridoxal 5'-phosphate [cytoplasm]
r_2026	0	0	pyridoxamine kinase	ATP [cytoplasm] + pyridoxamine [cytoplasm] <=> ADP [cytoplasm] + H+ [cytoplasm] + pyridoxamine 5'-phosphate [cytoplasm]
r_2027	0	0	pyridoxamine phosphatase	H2O [cytoplasm] + pyridoxamine 5'-phosphate [cytoplasm] <=> phosphate [cytoplasm] + pyridoxamine [cytoplasm]
r_2028	0	0	pyridoxine exchange	pyridoxine [extracellular] <=>
r_2029	0	0	pyridoxine kinase	ATP [cytoplasm] + pyridoxine [cytoplasm] <=> ADP [cytoplasm] + H+ [cytoplasm] + pyridoxine 5'-phosphate [cytoplasm]
r_2030	0.000139	0.000139	pyrimidine phosphatase	5-amino-6-(5-phosphoribitylamino)uracil [cytoplasm] + H2O [cytoplasm] <=> 5-amino-6-(D-ribitylamino)uracil [cytoplasm] + phosphate [cytoplasm]
r_2031	0	0	pyrimidine-nucleoside phosphorylase (uracil)	phosphate [cytoplasm] + uridine [cytoplasm] <=> alpha-D-ribose 1-phosphate [cytoplasm] + uracil [cytoplasm]
r_2032	1.24705	1.2483	pyrophosphate transport	diphosphate [cytoplasm] <=> diphosphate [mitochondrion]
r_2033	0	0	pyruvate exchange	pyruvate [extracellular] <=>
r_2034	0.261916	0.261272	pyruvate transport	H+ [cytoplasm] + pyruvate [cytoplasm] <=> H+ [mitochondrion] + pyruvate [mitochondrion]
r_2036	0	0	quinolinate transport	quinolinate [cytoplasm] <=> quinolinate [mitochondrion]
r_2037	0	0	reduced thioredoxin transport	TRX1 [cytoplasm] <=> TRX1 [peroxisome]
r_2038	0	0	riboflavin exchange	riboflavin [extracellular] <=>
r_2039	0	0	riboflavin transport	riboflavin [cytoplasm] <=> riboflavin [mitochondrion]
r_2040	0	0	riboflavin transport	riboflavin [extracellular] <=> riboflavin [cytoplasm]
r_2041	0	0	ribose transporter	D-ribose [extracellular] <=> D-ribose [cytoplasm]
r_2042	0	0	S-adenosyl-L-homocysteine transport	S-adenosyl-L-homocysteine [cytoplasm] <=> S-adenosyl-L-homocysteine [mitochondrion]
r_2043	0	0	S-adenosyl-L-methionine exchange	S-adenosyl-L-methionine [extracellular] <=>
r_2044	0	0	S-methyl-L-methionine exchange	S-methyl-L-methionine [extracellular] <=>
r_2045	0	0	serine transport	L-serine [cytoplasm] <=> L-serine [mitochondrion]
r_2046	0	0	sn-glycero-3-phosphocholine exchange	sn-glycero-3-phosphocholine [extracellular] <=>
r_2049	0	0	sodium exchange	sodium [extracellular] <=>
r_2050	0	0	spermidine acetyltransferase	acetyl-CoA [cytoplasm] + spermidine [cytoplasm] <=> coenzyme A [cytoplasm] + H+ [cytoplasm] + N(1)-acetylspermidine [cytoplasm]
r_2051	0	0	spermidine exchange	spermidine [extracellular] <=>
r_2052	0	0	spermine exchange	spermine [extracellular] <=>
r_2053	0.000962	0.000963	squalene transport	squalene [cytoplasm] <=> squalene [endoplasmic reticulum]
r_2054	0.000962	0.000963	squalene-2	3-epoxide transport	(S)-2	3-epoxysqualene [endoplasmic reticulum] <=> (S)-2	3-epoxysqualene [cytoplasm]
r_2055	0	0	stearate exchange	stearate [extracellular] <=>
r_2056	0	0	succinate exchange	succinate [extracellular] <=>
r_2057	0	0	succinate transport	succinate [extracellular] <=> succinate [cytoplasm]
r_2058	0	0	sucrose exchange	sucrose [extracellular] <=>
r_2060	-0.01086	-0.010866	sulphate exchange	sulphate [extracellular] <=>
r_2061	0	0	sulphite exchange	sulphite [extracellular] <=>
r_2062	0	0	taurine exchange	taurine [extracellular] <=>
r_2063	0	0	tetracosanoyl-CoA transport	tetracosanoyl-CoA [cytoplasm] <=> tetracosanoyl-CoA [endoplasmic reticulum]
r_2064	0	0	thiamin phosphatase	H2O [cytoplasm] + TMP [cytoplasm] <=> phosphate [cytoplasm] + thiamine [cytoplasm]
r_2065	0	0	thiaminase	H2O [cytoplasm] + thiamine [cytoplasm] <=> 4-amino-5-hydroxymethyl-2-methylpyrimidine [cytoplasm] + 5-(2-hydroxyethyl)-4-methylthiazole [cytoplasm] + H+ [cytoplasm]
r_2066	0	0	thiamine(1+) diphosphate(1-) exchange	TDP [extracellular] <=>
r_2067	0	0	thiamine(1+) exchange	thiamine [extracellular] <=>
r_2068	0	0	thiamine(1+) monophosphate exchange	TMP [extracellular] <=>
r_2069	0	0	thiamine-phosphate kinase	ATP [cytoplasm] + TMP [cytoplasm] <=> ADP [cytoplasm] + TDP [cytoplasm]
r_2070	0	0	thiazole phosphate synthesis (ribose 5-phosphate)	H+ [cytoplasm] + L-cysteine [cytoplasm] + L-glycine [cytoplasm] + O-acetyl-L-homoserine [cytoplasm] + ribose-5-phosphate [cytoplasm] <=> 4-methyl-5-(2-phosphonooxyethyl)thiazole [cytoplasm] + acetate [cytoplasm] + ammonium [cytoplasm] + carbon dioxide [cytoplasm] + gamma-aminobutyrate [cytoplasm] + 3 H2O [cytoplasm] + pyruvate [cytoplasm]
r_2071	0	0	thiazole phosphate synthesis (xylulose 5-phosphate)	D-xylulose 5-phosphate [cytoplasm] + H+ [cytoplasm] + L-cysteine [cytoplasm] + L-glycine [cytoplasm] + O-acetyl-L-homoserine [cytoplasm] <=> 4-methyl-5-(2-phosphonooxyethyl)thiazole [cytoplasm] + acetate [cytoplasm] + ammonium [cytoplasm] + carbon dioxide [cytoplasm] + gamma-aminobutyrate [cytoplasm] + 3 H2O [cytoplasm] + pyruvate [cytoplasm]
r_2072	0	0	threonine transport	L-threonine [cytoplasm] <=> L-threonine [mitochondrion]
r_2073	0	0	thymidine exchange	thymidine [extracellular] <=>
r_2074	0	0	thymidine kinase (ATP:thymidine)	ATP [cytoplasm] + thymidine [cytoplasm] <=> ADP [cytoplasm] + dTMP [cytoplasm] + H+ [cytoplasm]
r_2075	0	0	thymidine transport	thymidine [extracellular] <=> thymidine [cytoplasm]
r_2079	0	0	trehalose transporter	H+ [cytoplasm] + trehalose [cytoplasm] <=> H+ [extracellular] + trehalose [extracellular]
r_2080	0	0	trehalose vacuolar transport	trehalose [cytoplasm] <=> trehalose [vacuole]
r_2082	0	0	tryptophan transport	L-tryptophan [cytoplasm] <=> L-tryptophan [mitochondrion]
r_2083	0	0	tryptophol exchange	tryptophol [extracellular] <=>
r_2084	0	0	tryptophol transport	tryptophol [cytoplasm] <=> tryptophol [extracellular]
r_2085	0	0	tryptophol transport	tryptophol [cytoplasm] <=> tryptophol [mitochondrion]
r_2086	7e-05	0	tyrosine transport	L-tyrosine [cytoplasm] <=> L-tyrosine [mitochondrion]
r_2087	0	0	tyrosine transport	L-tyrosine [cytoplasm] <=> L-tyrosine [peroxisome]
r_2089	0	0	UMP transport	UMP [cytoplasm] <=> UMP [nucleus]
r_2090	0	0	uracil exchange	uracil [extracellular] <=>
r_2091	0	0	urea exchange	urea [extracellular] <=>
r_2092	0	0	uridine exchange	uridine [extracellular] <=>
r_2093	-0.037174	-0.037195	valine transport	L-valine [cytoplasm] <=> L-valine [mitochondrion]
r_2094	-0.000962	-0.000963	water diffusion	H2O [cytoplasm] <=> H2O [endoplasmic reticulum]
r_2095	0	0	water diffusion	H2O [cytoplasm] <=> H2O [Golgi]
r_2096	-10.4322	-10.4382	water diffusion	H2O [cytoplasm] <=> H2O [mitochondrion]
r_2097	0	0	water diffusion	H2O [cytoplasm] <=> H2O [nucleus]
r_2098	2.9e-05	2.9e-05	water diffusion	H2O [cytoplasm] <=> H2O [peroxisome]
r_2099	0	0	water diffusion	H2O [cytoplasm] <=> H2O [vacuole]
r_2100	2.35508	2.35395	water exchange	H2O [extracellular] <=>
r_2101	0	0	xanthine transport	9H-xanthine [extracellular] <=> 9H-xanthine [cytoplasm]
r_2102	0	0	xanthosine exchange	xanthosine [extracellular] <=>
r_2103	0	0	xanthosine transport	xanthosine [extracellular] <=> xanthosine [cytoplasm]
r_2104	0	0	xylitol exchange	xylitol [extracellular] <=>
r_2105	0	0	xylitol transport	xylitol [extracellular] <=> xylitol [cytoplasm]
r_2106	0	0	zymosterol exchange	zymosterol [extracellular] <=>
r_2107	0	0	zymosterol transport	zymosterol [cell envelope] <=> zymosterol [cytoplasm]
r_2108	0.14049	0.140571	lipid pseudoreaction	0.001583 1-phosphatidyl-1D-myo-inositol [cytoplasm] + 5.6e-05 14-demethyllanosterol [cytoplasm] + 0.000417 complex sphingolipid [cytoplasm] + 9.6e-05 episterol [cytoplasm] + 0.000125 ergosta-5	7	22	24(28)-tetraen-3beta-ol [cytoplasm] + 0.0056 ergosterol [cytoplasm] + 0.000812 ergosterol ester [cytoplasm] + 0.000206 fatty acid [cytoplasm] + 0.000114 fecosterol [cytoplasm] + 3.2e-05 lanosterol [cytoplasm] + 0.00039 phosphatidyl-L-serine [cytoplasm] + 0.00288 phosphatidylcholine [cytoplasm] + 0.000697 phosphatidylethanolamine [cytoplasm] + 0.000781 triglyceride [cytoplasm] + 1.5e-05 zymosterol…
r_2110	0	0	yeast 5 biomass pseudoreaction	1.14 (1->3)-beta-D-glucan [cytoplasm] + 0.051 AMP [cytoplasm] + 59.3 ATP [cytoplasm] + 0.05 CMP [cytoplasm] + 0.00359 dAMP [cytoplasm] + 0.00243 dCMP [cytoplasm] + 0.00243 dGMP [cytoplasm] + 0.00359 dTMP [cytoplasm] + 0.519 glycogen [cytoplasm] + 0.051 GMP [cytoplasm] + 59.3 H2O [cytoplasm] + 0.357 L-alanine [cytoplasm] + 0.136 L-arginine [cytoplasm] + 0.172 L-asparagine [cytoplasm] + 0.172 L-asp…
r_2111	0.14049	0.140571	growth	biomass [cytoplasm] ->
r_2112	0	0	kynurenine aminotransferase	L-kynurenine [cytoplasm] + pyruvate [cytoplasm] <=> L-alanine [cytoplasm] + kynurenic acid [cytoplasm]
r_2113	0	0	spontaneous kynurenic acid to quinaldic acid	kynurenic acid [cytoplasm] <=> quinaldic acid [cytoplasm]
r_2114	0	0	spontaneous 2-amino-3-carboxymuconate-6-semialdehyde to quinolinate	2-amino-3-carboxymuconate-6-semialdehyde [cytoplasm] <=> H2O [cytoplasm] + quinolinate [cytoplasm]
r_2115	0	0	alcohol dehydrogenase	(acetaldehyde to ethanol)	acetaldehyde [cytoplasm] + H+ [cytoplasm] + NADH [cytoplasm] <=> ethanol [cytoplasm] + NAD [cytoplasm]
r_2116	0	0	acetaldehyde dehydrogenase	acetaldehyde [cytoplasm] + H2O [cytoplasm] + NAD [cytoplasm] <=> acetate [cytoplasm] + H+ [cytoplasm] + NADH [cytoplasm]
r_2117	0.064457	0.064494	phenylalanine transaminase	L-phenylalanine [cytoplasm] + pyruvate [cytoplasm] <=> keto-phenylpyruvate [cytoplasm] + L-alanine [cytoplasm]
r_2118	0	0	tryptophan transaminase	keto-phenylpyruvate [cytoplasm] + L-tryptophan [cytoplasm] <=> indole-3-pyruvate [cytoplasm] + L-phenylalanine [cytoplasm]
r_2119	0	0	tyrosine transaminase	3-(4-hydroxyphenyl)pyruvate [cytoplasm] + L-alanine [cytoplasm] <=> L-tyrosine [cytoplasm] + pyruvate [cytoplasm]
r_2125	0	0	coenzyme A: cytoplasm to LP	coenzyme A [cytoplasm] <=> coenzyme A [lipid particle]
r_2126	0	0	sedoheptulose bisphosphatase	sedoheptulose 1	7-bisphosphate [cytoplasm] <=> phosphate [cytoplasm] + sedoheptulose 7-phosphate [cytoplasm]
r_2127	0.015538	0.015547	dihydroorotate dehydrogenase	(S)-dihydroorotate [cytoplasm] + NAD [cytoplasm] <=> NADH [cytoplasm] + orotate [cytoplasm]
r_2129	0	0	H+ diffusion	H+ [mitochondrion] <=> H+ [cytoplasm]
r_2131	0	0	isocitrate dehydrogenase	isocitrate [mitochondrion] + NADP(+) [mitochondrion] <=> 2-oxoglutarate [mitochondrion] + carbon dioxide [mitochondrion] + NADPH [mitochondrion]
r_2132	46.9302	46.9604	oxoglutarate/malate exchange	(S)-malate [cytoplasm] + 2-oxoglutarate [mitochondrion] <=> (S)-malate [mitochondrion] + 2-oxoglutarate [cytoplasm]
r_2133	0.14049	0.140571	r_2133	1.1348 (1->3)-beta-D-glucan [cytoplasm] + 1.1348 (1->6)-beta-D-glucan [cell envelope] + 0.4588 Ala-tRNA(Ala) [cytoplasm] + 0.046 AMP [cytoplasm] + 0.1607 Arg-tRNA(Arg) [cytoplasm] + 0.1017 Asn-tRNA(Asn) [cytoplasm] + 0.2975 Asp-tRNA(Asp) [cytoplasm] + 59.276 ATP [cytoplasm] + 0.0447 CMP [cytoplasm] + 0.0066 Cys-tRNA(Cys) [cytoplasm] + 0.0036 dAMP [cytoplasm] + 0.0024 dCMP [cytoplasm] + 0.0024 dGM…	cytoplasmic [cytoplasm] + 0.1607 tRNA(Arg)	cytoplasmic [cytoplasm] + 0.1017 tRNA(Asn)	cytoplasmic [cytoplasm] + 0.2975 tRNA(Asp)	cytoplasmic [cytoplasm] + 0.0066 tRNA(Cys)	cytoplasmic [cytoplasm] + 0.1054 tRNA(Gln)	cytoplasmic [cytoplasm] + 0.3018 tRNA(Glu)	cytoplasmic [cytoplasm] + 0.2904 tRNA(Gly)	cytoplasmic [cytoplasm] + 0.0663 tRNA(His)	cytoplasmic [cytoplasm] + 0.1927 tRNA(Ile)	cytoplasmic [cytoplasm] + 0.2964 tRNA(Leu)	cytoplasmic [cytoplasm] + 0.2862 tRNA(Lys)	cytoplasmic [cytoplasm] + 0.0507 tRNA(Met)	cytoplasmic [cytoplasm] + 0.1339 tRNA(Phe)	cytoplasmic [cytoplasm] + 0.1647 tRNA(Pro)	cytoplasmic [cytoplasm] + 0.1854 tRNA(Ser)	cytoplasmic [cytoplasm] + 0.1914 tRNA(Thr)	cytoplasmic [cytoplasm] + 0.0284 tRNA(Trp)	cytoplasmic [cytoplasm] + 0.102 tRNA(Tyr)	cytoplasmic [cytoplasm] + 0.0005 tRNA(Tyr)	mitchondrial [mitochondrion] + 0.2646 tRNA(Val)	cytoplasmic [cytoplasm]
r_2134	0	0	14-demethyllanosterol exchange	14-demethyllanosterol [extracellular] <=>
r_2136	0	0	14-demethyllanosterol transport	14-demethyllanosterol [extracellular] <=> 14-demethyllanosterol [cytoplasm]
r_2137	0	0	ergosta-5	7	22	24(28)-tetraen-3beta-ol exchange	ergosta-5	7	22	24(28)-tetraen-3beta-ol [extracellular] <=>
r_2139	0	0	ergosta-5	7	22	24(28)-tetraen-3beta-ol transport	ergosta-5	7	22	24(28)-tetraen-3beta-ol [extracellular] <=> ergosta-5	7	22	24(28)-tetraen-3beta-ol [cytoplasm]
r_2140	0.002092	0.002093	fatty-acyl-CoA synthase (n-C16:0CoA)	acetyl-CoA [cytoplasm] + 21 H+ [cytoplasm] + 7 malonyl-CoA [cytoplasm] + 14 NADPH [cytoplasm] <=> 7 carbon dioxide [cytoplasm] + 7 coenzyme A [cytoplasm] + 7 H2O [cytoplasm] + 14 NADP(+) [cytoplasm] + palmitoyl-CoA [cytoplasm]
r_2141	6.1e-05	6.1e-05	fatty-acyl-CoA synthase (n-C18:0CoA)	acetyl-CoA [cytoplasm] + 24 H+ [cytoplasm] + 8 malonyl-CoA [cytoplasm] + 16 NADPH [cytoplasm] <=> 8 carbon dioxide [cytoplasm] + 8 coenzyme A [cytoplasm] + 8 H2O [cytoplasm] + 16 NADP(+) [cytoplasm] + stearoyl-CoA [cytoplasm]
r_2142	0	0	B-ketoacyl-ACP synthase (acetoacetyl-ACP)	acetyl-ACP [mitochondrion] + carboxyacetyl-ACP [mitochondrion] + H+ [mitochondrion] <=> carbon dioxide [mitochondrion] + ACP1 [mitochondrion] + acetoacetyl-ACP [mitochondrion]
r_2143	0	0	B-ketoacyl-ACP synthase (3-oxo-hexanoyl-ACP)	carboxyacetyl-ACP [mitochondrion] + H+ [mitochondrion] + butanoyl-ACP [mitochondrion] <=> carbon dioxide [mitochondrion] + ACP1 [mitochondrion] + 3-oxo-hexanoyl-ACP [mitochondrion]
r_2144	0	0	B-ketoacyl-ACP synthase (3-oxo-octanoyl-ACP)	carboxyacetyl-ACP [mitochondrion] + H+ [mitochondrion] + hexanoyl-ACP [mitochondrion] <=> carbon dioxide [mitochondrion] + ACP1 [mitochondrion] + 3-oxo-octanoyl-ACP [mitochondrion]
r_2145	0	0	3-oxoacyl-ACP reductase (3-hydroxybutanoyl-ACP)	H+ [mitochondrion] + NADPH [mitochondrion] + acetoacetyl-ACP [mitochondrion] <=> NADP(+) [mitochondrion] + 3-hydroxybutanoyl-ACP [mitochondrion]
r_2146	0	0	3-oxoacyl-ACP reductase (3-hydroxyhexanoyl-ACP)	H+ [mitochondrion] + NADPH [mitochondrion] + 3-oxo-hexanoyl-ACP [mitochondrion] <=> NADP(+) [mitochondrion] + 3-hydroxyhexanoyl-ACP [mitochondrion]
r_2147	0	0	3-oxoacyl-ACP reductase (3-hydroxyoctanoyl-ACP)	H+ [mitochondrion] + NADPH [mitochondrion] + 3-oxo-octanoyl-ACP [mitochondrion] <=> NADP(+) [mitochondrion] + 3-hydroxyoctanoyl-ACP [mitochondrion]
r_2148	0	0	3-hydroxyacyl-thioester dehydratase (trans-but-2-enoyl-ACP)	3-hydroxybutanoyl-ACP [mitochondrion] <=> H2O [mitochondrion] + trans-but-2-enoyl-ACP [mitochondrion]
r_2149	0	0	3-hydroxyacyl-thioester dehydratase (trans-hex-2-enoyl-ACP)	3-hydroxyhexanoyl-ACP [mitochondrion] <=> H2O [mitochondrion] + trans-hex-2-enoyl-ACP [mitochondrion]
r_2150	0	0	3-hydroxyacyl-thioester dehydratase (trans-oct-2-enoyl-ACP)	3-hydroxyoctanoyl-ACP [mitochondrion] <=> H2O [mitochondrion] + trans-oct-2-enoyl-ACP [mitochondrion]
r_2151	0	0	enoyl-ACP reductase (butanoyl-ACP)	H+ [mitochondrion] + NADPH [mitochondrion] + trans-but-2-enoyl-ACP [mitochondrion] <=> NADP(+) [mitochondrion] + butanoyl-ACP [mitochondrion]
r_2152	0	0	enoyl-ACP reductase (hexanoyl-ACP)	H+ [mitochondrion] + NADPH [mitochondrion] + trans-hex-2-enoyl-ACP [mitochondrion] <=> NADP(+) [mitochondrion] + hexanoyl-ACP [mitochondrion]
r_2153	0	0	enoyl-ACP reductase (octanoyl-ACP)	H+ [mitochondrion] + NADPH [mitochondrion] + trans-oct-2-enoyl-ACP [mitochondrion] <=> NADP(+) [mitochondrion] + octanoyl-ACP [mitochondrion]
r_2154	0	0	elongase I (3-oxotetradecanoyl-CoA)	lauroyl-CoA [endoplasmic reticulum membrane] + malonyl-CoA [endoplasmic reticulum membrane] + H+ [endoplasmic reticulum membrane] <=> carbon dioxide [endoplasmic reticulum membrane] + coenzyme A [endoplasmic reticulum membrane] + 3-oxotetradecanoyl-CoA [endoplasmic reticulum membrane]
r_2155	0	0	elongase I (3-oxopalmitoyl-CoA)	malonyl-CoA [endoplasmic reticulum membrane] + H+ [endoplasmic reticulum membrane] + myristoyl-CoA [endoplasmic reticulum membrane] <=> carbon dioxide [endoplasmic reticulum membrane] + coenzyme A [endoplasmic reticulum membrane] + 3-oxopalmitoyl-CoA [endoplasmic reticulum membrane]
r_2156	0	0	elongase II (3-oxooctadecanoyl-CoA)	malonyl-CoA [endoplasmic reticulum membrane] + H+ [endoplasmic reticulum membrane] + palmitoyl-CoA [endoplasmic reticulum membrane] <=> carbon dioxide [endoplasmic reticulum membrane] + coenzyme A [endoplasmic reticulum membrane] + 3-oxooctadecanoyl-CoA [endoplasmic reticulum membrane]
r_2157	6.1e-05	6.1e-05	elongase II or III (3-oxoicosanoyl-CoA)	malonyl-CoA [endoplasmic reticulum membrane] + H+ [endoplasmic reticulum membrane] + stearoyl-CoA [endoplasmic reticulum membrane] <=> carbon dioxide [endoplasmic reticulum membrane] + coenzyme A [endoplasmic reticulum membrane] + 3-oxoicosanoyl-CoA [endoplasmic reticulum membrane]
r_2158	6.1e-05	6.1e-05	elongase II or III (3-oxodocosanoyl-CoA)	malonyl-CoA [endoplasmic reticulum membrane] + H+ [endoplasmic reticulum membrane] + icosanoyl-CoA [endoplasmic reticulum membrane] <=> carbon dioxide [endoplasmic reticulum membrane] + coenzyme A [endoplasmic reticulum membrane] + 3-oxodocosanoyl-CoA [endoplasmic reticulum membrane]
r_2159	6.1e-05	6.1e-05	elongase II or III (3-oxotetracosanoyl-CoA)	malonyl-CoA [endoplasmic reticulum membrane] + H+ [endoplasmic reticulum membrane] + docosanoyl-CoA [endoplasmic reticulum membrane] <=> carbon dioxide [endoplasmic reticulum membrane] + coenzyme A [endoplasmic reticulum membrane] + 3-oxotetracosanoyl-CoA [endoplasmic reticulum membrane]
r_2160	0	0	elongase III (3-oxohexacosanoyl-CoA)	malonyl-CoA [endoplasmic reticulum membrane] + H+ [endoplasmic reticulum membrane] + tetracosanoyl-CoA [endoplasmic reticulum membrane] <=> carbon dioxide [endoplasmic reticulum membrane] + coenzyme A [endoplasmic reticulum membrane] + 3-oxohexacosanoyl-CoA [endoplasmic reticulum membrane]
r_2161	0	0	B-ketoacyl-CoA reductase ((S)-3-hydroxytetradecanoyl-CoA)	H+ [endoplasmic reticulum membrane] + 3-oxotetradecanoyl-CoA [endoplasmic reticulum membrane] + NADPH [endoplasmic reticulum membrane] <=> NADP(+) [endoplasmic reticulum membrane] + (S)-3-hydroxytetradecanoyl-CoA [endoplasmic reticulum membrane]
r_2162	0	0	B-ketoacyl-CoA reductase ((S)-3-hydroxypalmitoyl-CoA)	H+ [endoplasmic reticulum membrane] + 3-oxopalmitoyl-CoA [endoplasmic reticulum membrane] + NADPH [endoplasmic reticulum membrane] <=> NADP(+) [endoplasmic reticulum membrane] + (S)-3-hydroxypalmitoyl-CoA [endoplasmic reticulum membrane]
r_2163	0	0	B-ketoacyl-CoA reductase (3-hydroxyoctadecanoyl-CoA)	H+ [endoplasmic reticulum membrane] + 3-oxooctadecanoyl-CoA [endoplasmic reticulum membrane] + NADPH [endoplasmic reticulum membrane] <=> NADP(+) [endoplasmic reticulum membrane] + 3-hydroxyoctadecanoyl-CoA [endoplasmic reticulum membrane]
r_2164	6.1e-05	6.1e-05	B-ketoacyl-CoA reductase (3-hydroxyicosanoyl-CoA)	H+ [endoplasmic reticulum membrane] + 3-oxoicosanoyl-CoA [endoplasmic reticulum membrane] + NADPH [endoplasmic reticulum membrane] <=> NADP(+) [endoplasmic reticulum membrane] + 3-hydroxyicosanoyl-CoA [endoplasmic reticulum membrane]
r_2165	6.1e-05	6.1e-05	B-ketoacyl-CoA reductase (3-hydroxydocosanoyl-CoA)	H+ [endoplasmic reticulum membrane] + 3-oxodocosanoyl-CoA [endoplasmic reticulum membrane] + NADPH [endoplasmic reticulum membrane] <=> NADP(+) [endoplasmic reticulum membrane] + 3-hydroxydocosanoyl-CoA [endoplasmic reticulum membrane]
r_2166	6.1e-05	6.1e-05	B-ketoacyl-CoA reductase (3-hydroxytetracosanoyl-CoA)	H+ [endoplasmic reticulum membrane] + 3-oxotetracosanoyl-CoA [endoplasmic reticulum membrane] + NADPH [endoplasmic reticulum membrane] <=> NADP(+) [endoplasmic reticulum membrane] + 3-hydroxytetracosanoyl-CoA [endoplasmic reticulum membrane]
r_2167	0	0	B-ketoacyl-CoA reductase ((S)-3-hydroxyhexacosanoyl-CoA)	H+ [endoplasmic reticulum membrane] + 3-oxohexacosanoyl-CoA [endoplasmic reticulum membrane] + NADPH [endoplasmic reticulum membrane] <=> NADP(+) [endoplasmic reticulum membrane] + (S)-3-hydroxyhexacosanoyl-CoA [endoplasmic reticulum membrane]
r_2168	0	0	B-hydroxyacyl-CoA dehydratase (trans-tetradec-2-enoyl-CoA)	(S)-3-hydroxytetradecanoyl-CoA [endoplasmic reticulum membrane] <=> H2O [endoplasmic reticulum membrane] + trans-tetradec-2-enoyl-CoA [endoplasmic reticulum membrane]
r_2169	0	0	B-hydroxyacyl-CoA dehydratase (trans-hexadec-2-enoyl-CoA)	(S)-3-hydroxypalmitoyl-CoA [endoplasmic reticulum membrane] <=> H2O [endoplasmic reticulum membrane] + trans-hexadec-2-enoyl-CoA [endoplasmic reticulum membrane]
r_2170	0	0	B-hydroxyacyl-CoA dehydratase (trans-octadec-2-enoyl-CoA)	3-hydroxyoctadecanoyl-CoA [endoplasmic reticulum membrane] <=> H2O [endoplasmic reticulum membrane] + trans-octadec-2-enoyl-CoA [endoplasmic reticulum membrane]
r_2171	6.1e-05	6.1e-05	B-hydroxyacyl-CoA dehydratase (trans-icos-2-enoyl-CoA)	3-hydroxyicosanoyl-CoA [endoplasmic reticulum membrane] <=> H2O [endoplasmic reticulum membrane] + trans-icos-2-enoyl-CoA [endoplasmic reticulum membrane]
r_2172	6.1e-05	6.1e-05	B-hydroxyacyl-CoA dehydratase (trans-docos-2-enoyl-CoA)	3-hydroxydocosanoyl-CoA [endoplasmic reticulum membrane] <=> H2O [endoplasmic reticulum membrane] + trans-docos-2-enoyl-CoA [endoplasmic reticulum membrane]
r_2173	6.1e-05	6.1e-05	B-hydroxyacyl-CoA dehydratase (trans-tetracos-2-enoyl-CoA)	3-hydroxytetracosanoyl-CoA [endoplasmic reticulum membrane] <=> H2O [endoplasmic reticulum membrane] + trans-tetracos-2-enoyl-CoA [endoplasmic reticulum membrane]
r_2174	0	0	B-hydroxyacyl-CoA dehydratase (trans-hexacos-2-enoyl-CoA)	(S)-3-hydroxyhexacosanoyl-CoA [endoplasmic reticulum membrane] <=> H2O [endoplasmic reticulum membrane] + trans-hexacos-2-enoyl-CoA [endoplasmic reticulum membrane]
r_2175	0	0	trans-2-enoyl-CoA reductase (n-C14:0CoA)	H+ [endoplasmic reticulum membrane] + NADPH [endoplasmic reticulum membrane] + trans-tetradec-2-enoyl-CoA [endoplasmic reticulum membrane] <=> myristoyl-CoA [endoplasmic reticulum membrane] + NADP(+) [endoplasmic reticulum membrane]
r_2176	0	0	trans-2-enoyl-CoA reductase (n-C16:0CoA)	H+ [endoplasmic reticulum membrane] + NADPH [endoplasmic reticulum membrane] + trans-hexadec-2-enoyl-CoA [endoplasmic reticulum membrane] <=> palmitoyl-CoA [endoplasmic reticulum membrane] + NADP(+) [endoplasmic reticulum membrane]
r_2177	0	0	trans-2-enoyl-CoA reductase (n-C18:0CoA)	H+ [endoplasmic reticulum membrane] + NADPH [endoplasmic reticulum membrane] + trans-octadec-2-enoyl-CoA [endoplasmic reticulum membrane] <=> stearoyl-CoA [endoplasmic reticulum membrane] + NADP(+) [endoplasmic reticulum membrane]
r_2178	6.1e-05	6.1e-05	trans-2-enoyl-CoA reductase (n-C20:0CoA)	H+ [endoplasmic reticulum membrane] + NADPH [endoplasmic reticulum membrane] + trans-icos-2-enoyl-CoA [endoplasmic reticulum membrane] <=> icosanoyl-CoA [endoplasmic reticulum membrane] + NADP(+) [endoplasmic reticulum membrane]
r_2179	6.1e-05	6.1e-05	trans-2-enoyl-CoA reductase (n-C22:0CoA)	H+ [endoplasmic reticulum membrane] + NADPH [endoplasmic reticulum membrane] + trans-docos-2-enoyl-CoA [endoplasmic reticulum membrane] <=> docosanoyl-CoA [endoplasmic reticulum membrane] + NADP(+) [endoplasmic reticulum membrane]
r_2180	6.1e-05	6.1e-05	trans-2-enoyl-CoA reductase (n-C24:0CoA)	H+ [endoplasmic reticulum membrane] + NADPH [endoplasmic reticulum membrane] + trans-tetracos-2-enoyl-CoA [endoplasmic reticulum membrane] <=> tetracosanoyl-CoA [endoplasmic reticulum membrane] + NADP(+) [endoplasmic reticulum membrane]
r_2181	0	0	trans-2-enoyl-CoA reductase (n-C26:0CoA)	H+ [endoplasmic reticulum membrane] + NADPH [endoplasmic reticulum membrane] + trans-hexacos-2-enoyl-CoA [endoplasmic reticulum membrane] <=> NADP(+) [endoplasmic reticulum membrane] + hexacosanoyl-CoA [endoplasmic reticulum membrane]
r_2182	0.001004	0.001004	palmitoyl-CoA desaturase (n-C16:0CoA -> n-C16:1CoA)	ER membrane	H+ [endoplasmic reticulum membrane] + palmitoyl-CoA [endoplasmic reticulum membrane] + oxygen [endoplasmic reticulum membrane] + NADH [endoplasmic reticulum membrane] <=> 2 H2O [endoplasmic reticulum membrane] + palmitoleoyl-CoA [endoplasmic reticulum membrane] + NAD [endoplasmic reticulum membrane]
r_2183	0	0	stearoyl-CoA desaturase (n-C18:0CoA -> n-C18:1CoA)	ER membrane	H+ [endoplasmic reticulum membrane] + stearoyl-CoA [endoplasmic reticulum membrane] + oxygen [endoplasmic reticulum membrane] + NADH [endoplasmic reticulum membrane] <=> 2 H2O [endoplasmic reticulum membrane] + NAD [endoplasmic reticulum membrane] + oleoyl-CoA [endoplasmic reticulum membrane]
r_2184	0	0	octanoate (n-C8:0) transport	octanoate [extracellular] <=> octanoate [cytoplasm]
r_2185	0	0	decanoate (n-C10:0) transport	decanoate [extracellular] <=> decanoate [cytoplasm]
r_2186	0	0	laurate (n-C12:0) transport	laurate [extracellular] <=> laurate [cytoplasm]
r_2187	0	0	butyrate exchange	butyrate [extracellular] <=>
r_2188	0	0	hexanoate exchange	hexanoate [extracellular] <=>
r_2189	0	0	oleate exchange	oleate [extracellular] <=>
r_2190	0	0	butyrate (n-C4:0) transport	butyrate [extracellular] <=> butyrate [cytoplasm]
r_2191	0	0	hexanoate (n-C6:0) transport	hexanoate [extracellular] <=> hexanoate [cytoplasm]
r_2192	0	0	octadecenoate (n-C18:1) transport	oleate [extracellular] <=> oleate [cytoplasm]
r_2193	0	0	myristate exchange	myristate [extracellular] <=>
r_2194	0	0	fatty-acid--CoA ligase (dodecanoate)	ER membrane	coenzyme A [endoplasmic reticulum membrane] + ATP [endoplasmic reticulum membrane] + laurate [endoplasmic reticulum membrane] <=> lauroyl-CoA [endoplasmic reticulum membrane] + AMP [endoplasmic reticulum membrane] + diphosphate [endoplasmic reticulum membrane]
r_2195	0	0	fatty-acid--CoA ligase (tetradecanoate)	ER membrane	coenzyme A [endoplasmic reticulum membrane] + ATP [endoplasmic reticulum membrane] + myristate [endoplasmic reticulum membrane] <=> myristoyl-CoA [endoplasmic reticulum membrane] + AMP [endoplasmic reticulum membrane] + diphosphate [endoplasmic reticulum membrane]
r_2196	-2.9e-05	-2.9e-05	fatty-acid--CoA ligase (hexadecanoate)	ER membrane	coenzyme A [endoplasmic reticulum membrane] + ATP [endoplasmic reticulum membrane] + palmitate [endoplasmic reticulum membrane] <=> palmitoyl-CoA [endoplasmic reticulum membrane] + AMP [endoplasmic reticulum membrane] + diphosphate [endoplasmic reticulum membrane]
r_2197	0	0	fatty-acid--CoA ligase (hexadecenoate)	ER membrane	coenzyme A [endoplasmic reticulum membrane] + ATP [endoplasmic reticulum membrane] + palmitoleate [endoplasmic reticulum membrane] <=> palmitoleoyl-CoA [endoplasmic reticulum membrane] + AMP [endoplasmic reticulum membrane] + diphosphate [endoplasmic reticulum membrane]
r_2198	0	0	fatty-acid--CoA ligase (octadecanoate)	ER membrane	coenzyme A [endoplasmic reticulum membrane] + ATP [endoplasmic reticulum membrane] + stearate [endoplasmic reticulum membrane] <=> stearoyl-CoA [endoplasmic reticulum membrane] + AMP [endoplasmic reticulum membrane] + diphosphate [endoplasmic reticulum membrane]
r_2199	0	0	fatty-acid--CoA ligase (octadecenoate)	ER membrane	coenzyme A [endoplasmic reticulum membrane] + ATP [endoplasmic reticulum membrane] + oleate [endoplasmic reticulum membrane] <=> oleoyl-CoA [endoplasmic reticulum membrane] + AMP [endoplasmic reticulum membrane] + diphosphate [endoplasmic reticulum membrane]
r_2200	0	0	fatty-acid--CoA ligase (dodecanoate)	lipid particle	coenzyme A [lipid particle] + ATP [lipid particle] + laurate [lipid particle] <=> diphosphate [lipid particle] + AMP [lipid particle] + lauroyl-CoA [lipid particle]
r_2201	0	0	fatty-acid--CoA ligase (tetradecanoate)	lipid particle	coenzyme A [lipid particle] + ATP [lipid particle] + myristate [lipid particle] <=> diphosphate [lipid particle] + AMP [lipid particle] + myristoyl-CoA [lipid particle]
r_2202	0	0	fatty-acid--CoA ligase (hexadecanoate)	lipid particle	coenzyme A [lipid particle] + ATP [lipid particle] + palmitate [lipid particle] <=> diphosphate [lipid particle] + AMP [lipid particle] + palmitoyl-CoA [lipid particle]
r_2203	0	0	fatty-acid--CoA ligase (hexadecenoate)	lipid particle	coenzyme A [lipid particle] + ATP [lipid particle] + palmitoleate [lipid particle] <=> diphosphate [lipid particle] + AMP [lipid particle] + palmitoleoyl-CoA [lipid particle]
r_2204	0	0	fatty-acid--CoA ligase (octadecanoate)	lipid particle	coenzyme A [lipid particle] + ATP [lipid particle] + stearate [lipid particle] <=> diphosphate [lipid particle] + AMP [lipid particle] + stearoyl-CoA [lipid particle]
r_2205	0	0	fatty-acid--CoA ligase (octadecenoate)	lipid particle	coenzyme A [lipid particle] + ATP [lipid particle] + oleate [lipid particle] <=> diphosphate [lipid particle] + AMP [lipid particle] + oleoyl-CoA [lipid particle]
r_2206	0	0	fatty-acid--CoA ligase (hexadecenoate)	peroxisome	ATP [peroxisome] + coenzyme A [peroxisome] + palmitoleate [peroxisome] <=> AMP [peroxisome] + diphosphate [peroxisome] + palmitoleoyl-CoA [peroxisome]
r_2207	0	0	fatty-acid--CoA ligase (octadecanoate)	peroxisome	ATP [peroxisome] + coenzyme A [peroxisome] + stearate [peroxisome] <=> AMP [peroxisome] + diphosphate [peroxisome] + stearoyl-CoA [peroxisome]
r_2208	0	0	fatty-acid--CoA ligase (octadecenoate)	peroxisome	ATP [peroxisome] + coenzyme A [peroxisome] + oleate [peroxisome] <=> AMP [peroxisome] + diphosphate [peroxisome] + oleoyl-CoA [peroxisome]
r_2209	0	0	fatty-acid--CoA ligase (arachidate)	cell envelope	ATP [cell envelope] + coenzyme A [cell envelope] + arachidate [cell envelope] <=> AMP [cell envelope] + diphosphate [cell envelope] + icosanoyl-CoA [cell envelope]
r_2210	0	0	fatty-acid--CoA ligase (behenate)	cell envelope	ATP [cell envelope] + coenzyme A [cell envelope] + behenate [cell envelope] <=> AMP [cell envelope] + diphosphate [cell envelope] + docosanoyl-CoA [cell envelope]
r_2211	0	0	fatty-acid--CoA ligase (lignoceric acid)	cell envelope	ATP [cell envelope] + coenzyme A [cell envelope] + lignoceric acid [cell envelope] <=> AMP [cell envelope] + diphosphate [cell envelope] + tetracosanoyl-CoA [cell envelope]
r_2212	0	0	fatty-acid--CoA ligase (cerotic acid)	cell envelope	ATP [cell envelope] + coenzyme A [cell envelope] + cerotic acid [cell envelope] <=> AMP [cell envelope] + diphosphate [cell envelope] + hexacosanoyl-CoA [cell envelope]
r_2213	0	0	fatty-acid--CoA ligase (behenate)	ER membrane	coenzyme A [endoplasmic reticulum membrane] + ATP [endoplasmic reticulum membrane] + behenate [endoplasmic reticulum membrane] <=> docosanoyl-CoA [endoplasmic reticulum membrane] + AMP [endoplasmic reticulum membrane] + diphosphate [endoplasmic reticulum membrane]
r_2214	-6.1e-05	-6.1e-05	fatty-acid--CoA ligase (lignoceric acid)	ER membrane	coenzyme A [endoplasmic reticulum membrane] + ATP [endoplasmic reticulum membrane] + lignoceric acid [endoplasmic reticulum membrane] <=> tetracosanoyl-CoA [endoplasmic reticulum membrane] + AMP [endoplasmic reticulum membrane] + diphosphate [endoplasmic reticulum membrane]
r_2215	0	0	fatty-acid--CoA ligase (cerotic acid)	ER membrane	coenzyme A [endoplasmic reticulum membrane] + ATP [endoplasmic reticulum membrane] + cerotic acid [endoplasmic reticulum membrane] <=> hexacosanoyl-CoA [endoplasmic reticulum membrane] + AMP [endoplasmic reticulum membrane] + diphosphate [endoplasmic reticulum membrane]
r_2216	0	0	fatty-acid--CoA ligase (behenate)	lipid particle	coenzyme A [lipid particle] + ATP [lipid particle] + behenate [lipid particle] <=> diphosphate [lipid particle] + AMP [lipid particle] + docosanoyl-CoA [lipid particle]
r_2217	0	0	fatty-acid--CoA ligase (lignoceric acid)	lipid particle	coenzyme A [lipid particle] + ATP [lipid particle] + lignoceric acid [lipid particle] <=> diphosphate [lipid particle] + AMP [lipid particle] + tetracosanoyl-CoA [lipid particle]
r_2218	0	0	fatty-acid--CoA ligase (cerotic acid)	lipid particle	coenzyme A [lipid particle] + ATP [lipid particle] + cerotic acid [lipid particle] <=> diphosphate [lipid particle] + AMP [lipid particle] + hexacosanoyl-CoA [lipid particle]
r_2219	0	0	fatty acyl-CoA transport via ABC system (C12:0)	ATP [cytoplasm] + H2O [cytoplasm] + lauroyl-CoA [cytoplasm] <=> ADP [cytoplasm] + H+ [cytoplasm] + lauroyl-CoA [peroxisome] + phosphate [cytoplasm]
r_2220	0	0	fatty acyl-CoA transport via ABC system (C14:0)	ATP [cytoplasm] + H2O [cytoplasm] + myristoyl-CoA [cytoplasm] <=> ADP [cytoplasm] + H+ [cytoplasm] + myristoyl-CoA [peroxisome] + phosphate [cytoplasm]
r_2221	0	0	fatty acyl-CoA transport via ABC system (C16:0)	ATP [cytoplasm] + H2O [cytoplasm] + palmitoyl-CoA [cytoplasm] <=> ADP [cytoplasm] + H+ [cytoplasm] + palmitoyl-CoA [peroxisome] + phosphate [cytoplasm]
r_2222	0	0	fatty acyl-CoA transport via ABC system (C16:1)	ATP [cytoplasm] + H2O [cytoplasm] + palmitoleoyl-CoA [cytoplasm] <=> ADP [cytoplasm] + H+ [cytoplasm] + phosphate [cytoplasm] + palmitoleoyl-CoA [peroxisome]
r_2223	0	0	fatty acyl-CoA transport via ABC system (C18:0)	ATP [cytoplasm] + H2O [cytoplasm] + stearoyl-CoA [cytoplasm] <=> ADP [cytoplasm] + H+ [cytoplasm] + phosphate [cytoplasm] + stearoyl-CoA [peroxisome]
r_2224	0	0	fatty acyl-CoA transport via ABC system (C18:1)	ATP [cytoplasm] + H2O [cytoplasm] + oleoyl-CoA [cytoplasm] <=> ADP [cytoplasm] + H+ [cytoplasm] + oleoyl-CoA [peroxisome] + phosphate [cytoplasm]
r_2225	0	0	fatty acyl-CoA transport via ABC system (C20:0)	ATP [cytoplasm] + H2O [cytoplasm] + icosanoyl-CoA [cytoplasm] <=> ADP [cytoplasm] + H+ [cytoplasm] + phosphate [cytoplasm] + icosanoyl-CoA [peroxisome]
r_2226	0	0	fatty acyl-CoA transport via ABC system (C22:0)	ATP [cytoplasm] + H2O [cytoplasm] + docosanoyl-CoA [cytoplasm] <=> ADP [cytoplasm] + H+ [cytoplasm] + phosphate [cytoplasm] + docosanoyl-CoA [peroxisome]
r_2227	0	0	fatty acyl-CoA transport via ABC system (C24:0)	ATP [cytoplasm] + H2O [cytoplasm] + tetracosanoyl-CoA [cytoplasm] <=> ADP [cytoplasm] + H+ [cytoplasm] + phosphate [cytoplasm] + tetracosanoyl-CoA [peroxisome]
r_2228	0	0	fatty acyl-CoA transport via ABC system (C26:0)	ATP [cytoplasm] + H2O [cytoplasm] + hexacosanoyl-CoA [cytoplasm] <=> ADP [cytoplasm] + H+ [cytoplasm] + hexacosanoyl-CoA [peroxisome] + phosphate [cytoplasm]
r_2229	0	0	butyrate (n-C4:0) transport	cytoplasm-peroxisome	butyrate [cytoplasm] <=> butyrate [peroxisome]
r_2230	0	0	hexanoate (n-C6:0) transport	cytoplasm-peroxisome	hexanoate [cytoplasm] <=> hexanoate [peroxisome]
r_2231	0	0	octadecenoate (n-C18:1) transport	cytoplasm-peroxisome	oleate [cytoplasm] <=> oleate [peroxisome]
r_2232	0	0	peroxisomal acyl-CoA thioesterase (4:0)	H2O [peroxisome] + butanoyl-CoA [peroxisome] <=> coenzyme A [peroxisome] + H+ [peroxisome] + butyrate [peroxisome]
r_2233	0	0	peroxisomal acyl-CoA thioesterase (6:0)	H2O [peroxisome] + hexanoyl-CoA [peroxisome] <=> coenzyme A [peroxisome] + H+ [peroxisome] + hexanoate [peroxisome]
r_2234	0	0	peroxisomal acyl-CoA thioesterase (16:1)	H2O [peroxisome] + palmitoleoyl-CoA [peroxisome] <=> coenzyme A [peroxisome] + H+ [peroxisome] + palmitoleate [peroxisome]
r_2235	0	0	peroxisomal acyl-CoA thioesterase (18:1)	H2O [peroxisome] + oleoyl-CoA [peroxisome] <=> coenzyme A [peroxisome] + H+ [peroxisome] + oleate [peroxisome]
r_2236	0	0	acyl-CoA oxidase (butanoyl-CoA)	oxygen [peroxisome] + butanoyl-CoA [peroxisome] <=> hydrogen peroxide [peroxisome] + trans-but-2-enoyl-CoA [peroxisome]
r_2237	0	0	acyl-CoA oxidase (hexanoyl-CoA)	oxygen [peroxisome] + hexanoyl-CoA [peroxisome] <=> hydrogen peroxide [peroxisome] + trans-hex-2-enoyl-CoA [peroxisome]
r_2238	0	0	acyl-CoA oxidase (octanoyl-CoA)	octanoyl-CoA [peroxisome] + oxygen [peroxisome] <=> hydrogen peroxide [peroxisome] + trans-oct-2-enoyl-CoA [peroxisome]
r_2239	0	0	acyl-CoA oxidase (icosanoyl-CoA)	oxygen [peroxisome] + icosanoyl-CoA [peroxisome] <=> hydrogen peroxide [peroxisome] + trans-icos-2-enoyl-CoA [peroxisome]
r_2240	0	0	acyl-CoA oxidase (docosanoyl-CoA)	oxygen [peroxisome] + docosanoyl-CoA [peroxisome] <=> hydrogen peroxide [peroxisome] + trans-docos-2-enoyl-CoA [peroxisome]
r_2241	0	0	acyl-CoA oxidase (tetracosanoyl-CoA)	oxygen [peroxisome] + tetracosanoyl-CoA [peroxisome] <=> hydrogen peroxide [peroxisome] + trans-tetracos-2-enoyl-CoA [peroxisome]
r_2242	0	0	acyl-CoA oxidase (palmitoleoyl-CoA)	oxygen [peroxisome] + palmitoleoyl-CoA [peroxisome] <=> hydrogen peroxide [peroxisome] + trans-2	cis-9-hexadecadienoyl-CoA [peroxisome]
r_2243	0	0	acyl-CoA oxidase (cis-tetradec-7-enoyl-CoA)	oxygen [peroxisome] + cis-tetradec-7-enoyl-CoA [peroxisome] <=> hydrogen peroxide [peroxisome] + trans-2	cis-7-tetradecadienoyl-CoA [peroxisome]
r_2244	0	0	acyl-CoA oxidase (cis-dodec-5-enoyl-CoA)	oxygen [peroxisome] + cis-dodec-5-enoyl-CoA [peroxisome] <=> hydrogen peroxide [peroxisome] + trans-2	cis-5-dodecadienoyl-CoA [peroxisome]
r_2245	0	0	acyl-CoA oxidase (oleoyl-CoA)	oleoyl-CoA [peroxisome] + oxygen [peroxisome] <=> hydrogen peroxide [peroxisome] + trans-2	cis-9-octadecadienoyl-CoA [peroxisome]
r_2246	0	0	acyl-CoA oxidase (cis-hexadec-7-enoyl-CoA)	oxygen [peroxisome] + cis-hexadec-7-enoyl-CoA [peroxisome] <=> hydrogen peroxide [peroxisome] + trans-2	cis-7-hexadecadienoyl-CoA [peroxisome]
r_2247	0	0	acyl-CoA oxidase (cis-tetradec-5-enoyl-CoA)	oxygen [peroxisome] + cis-tetradec-5-enoyl-CoA [peroxisome] <=> hydrogen peroxide [peroxisome] + trans-2	cis-5-tetradecadienoyl-CoA [peroxisome]
r_2248	0	0	2-enoyl-CoA hydratase (3-hydroxydecanoyl-CoA)	H2O [peroxisome] + trans-dec-2-enoyl-CoA [peroxisome] <=> (R)-3-hydroxydecanoyl-CoA [peroxisome]
r_2249	0	0	2-enoyl-CoA hydratase (3-hydroxydodecanoyl-CoA)	H2O [peroxisome] + trans-dodec-2-enoyl-CoA [peroxisome] <=> (R)-3-hydroxylauroyl-CoA [peroxisome]
r_2250	0	0	2-enoyl-CoA hydratase (3-hydroxytetradecanoyl-CoA)	H2O [peroxisome] + trans-tetradec-2-enoyl-CoA [peroxisome] <=> (R)-3-hydroxytetradecanoyl-CoA [peroxisome]
r_2251	2.9e-05	2.9e-05	2-enoyl-CoA hydratase (3-hydroxyhexadecanoyl-CoA)	H2O [peroxisome] + hexadec-2-enoyl-CoA [peroxisome] <=> (R)-3-hydroxypalmitoyl-CoA [peroxisome]
r_2252	0	0	2-enoyl-CoA hydratase (3-hydroxyoctadecanoyl-CoA)	H2O [peroxisome] + trans-octadec-2-enoyl-CoA [peroxisome] <=> (R)-3-hydroxyoctadecanoyl-CoA [peroxisome]
r_2253	0	0	2-enoyl-CoA hydratase (3-hydroxyhexacosanoyl-CoA)	H2O [peroxisome] + trans-hexacos-2-enoyl-CoA [peroxisome] <=> (R)-3-hydroxyhexacosanoyl-CoA [peroxisome]
r_2254	0	0	2-enoyl-CoA hydratase (3-hydroxybutanoyl-CoA)	H2O [peroxisome] + trans-but-2-enoyl-CoA [peroxisome] <=> (R)-3-hydroxybutanoyl-CoA [peroxisome]
r_2255	0	0	2-enoyl-CoA hydratase (3-hydroxyhexanoyl-CoA)	H2O [peroxisome] + trans-hex-2-enoyl-CoA [peroxisome] <=> (R)-3-hydroxyhexanoyl-CoA [peroxisome]
r_2256	0	0	2-enoyl-CoA hydratase (3-hydroxyoctanoyl-CoA)	H2O [peroxisome] + trans-oct-2-enoyl-CoA [peroxisome] <=> (R)-3-hydroxyoctanoyl-CoA [peroxisome]
r_2257	0	0	2-enoyl-CoA hydratase (3-hydroxyicosanoyl-CoA)	H2O [peroxisome] + trans-icos-2-enoyl-CoA [peroxisome] <=> (R)-3-hydroxyicosanoyl-CoA [peroxisome]
r_2258	0	0	2-enoyl-CoA hydratase (3-hydroxydocosanoyl-CoA)	H2O [peroxisome] + trans-docos-2-enoyl-CoA [peroxisome] <=> (R)-3-hydroxydocosanoyl-CoA [peroxisome]
r_2259	0	0	2-enoyl-CoA hydratase (3-hydroxytetracosanoyl-CoA)	H2O [peroxisome] + trans-tetracos-2-enoyl-CoA [peroxisome] <=> (R)-3-hydroxytetracosanoyl-CoA [peroxisome]
r_2260	0	0	2-enoyl-CoA hydratase (3-hydroxy-cis-hexadec-9-enoyl-CoA)	H2O [peroxisome] + trans-2	cis-9-hexadecadienoyl-CoA [peroxisome] <=> (R)-3-hydroxy-cis-hexadec-9-enoyl-CoA [peroxisome]
r_2261	0	0	2-enoyl-CoA hydratase (3-hydroxy-cis-tetradec-7-enoyl-CoA)	H2O [peroxisome] + trans-2	cis-7-tetradecadienoyl-CoA [peroxisome] <=> (R)-3-hydroxy-cis-tetradec-7-enoyl-CoA [peroxisome]
r_2262	0	0	2-enoyl-CoA hydratase (3-hydroxy-cis-dodec-5-enoyl-CoA)	H2O [peroxisome] + trans-2	cis-5-dodecadienoyl-CoA [peroxisome] <=> (R)-3-hydroxy-cis-dodec-5-enoyl-CoA [peroxisome]
r_2263	0	0	2-enoyl-CoA hydratase (3-hydroxy-cis-octadec-9-enoyl-CoA)	H2O [peroxisome] + trans-2	cis-9-octadecadienoyl-CoA [peroxisome] <=> (R)-3-hydroxy-cis-octadec-9-enoyl-CoA [peroxisome]
r_2264	0	0	2-enoyl-CoA hydratase (3-hydroxy-cis-hexadec-7-enoyl-CoA)	H2O [peroxisome] + trans-2	cis-7-hexadecadienoyl-CoA [peroxisome] <=> (R)-3-hydroxy-cis-hexadec-7-enoyl-CoA [peroxisome]
r_2265	0	0	2-enoyl-CoA hydratase (3-hydroxy-cis-tetradec-5-enoyl-CoA)	H2O [peroxisome] + trans-2	cis-5-tetradecadienoyl-CoA [peroxisome] <=> (R)-3-hydroxy-cis-tetradec-5-enoyl-CoA [peroxisome]
r_2266	0	0	3-hydroxyacyl-CoA dehydrogenase (3-oxodecanoyl-CoA)	(R)-3-hydroxydecanoyl-CoA [peroxisome] + NAD [peroxisome] <=> 3-oxodecanoyl-CoA [peroxisome] + H+ [peroxisome] + NADH [peroxisome]
r_2267	0	0	3-hydroxyacyl-CoA dehydrogenase (3-oxododecanoyl-CoA)	(R)-3-hydroxylauroyl-CoA [peroxisome] + NAD [peroxisome] <=> 3-oxolauroyl-CoA [peroxisome] + H+ [peroxisome] + NADH [peroxisome]
r_2268	2.9e-05	2.9e-05	3-hydroxyacyl-CoA dehydrogenase (3-oxohexadecanoyl-CoA)	(R)-3-hydroxypalmitoyl-CoA [peroxisome] + NAD [peroxisome] <=> 3-oxopalmitoyl-CoA [peroxisome] + H+ [peroxisome] + NADH [peroxisome]
r_2269	0	0	3-hydroxyacyl-CoA dehydrogenase (3-oxooctadecanoyl-CoA)	(R)-3-hydroxyoctadecanoyl-CoA [peroxisome] + NAD [peroxisome] <=> 3-oxooctadecanoyl-CoA [peroxisome] + H+ [peroxisome] + NADH [peroxisome]
r_2270	0	0	3-hydroxyacyl-CoA dehydrogenase (3-oxohexacosanoyl-CoA)	(R)-3-hydroxyhexacosanoyl-CoA [peroxisome] + NAD [peroxisome] <=> 3-oxohexacosanoyl-CoA [peroxisome] + H+ [peroxisome] + NADH [peroxisome]
r_2271	0	0	3-hydroxyacyl-CoA dehydrogenase (3-oxobutanoyl-CoA)	NAD [peroxisome] + (R)-3-hydroxybutanoyl-CoA [peroxisome] <=> H+ [peroxisome] + NADH [peroxisome] + acetoacetyl-CoA [peroxisome]
r_2272	0	0	3-hydroxyacyl-CoA dehydrogenase (3-oxohexanoyl-CoA)	NAD [peroxisome] + (R)-3-hydroxyhexanoyl-CoA [peroxisome] <=> H+ [peroxisome] + NADH [peroxisome] + 3-oxohexanoyl-CoA [peroxisome]
r_2273	0	0	3-hydroxyacyl-CoA dehydrogenase (3-oxooctanoyl-CoA)	NAD [peroxisome] + (R)-3-hydroxyoctanoyl-CoA [peroxisome] <=> H+ [peroxisome] + NADH [peroxisome] + 3-oxooctanoyl-CoA [peroxisome]
r_2274	0	0	3-hydroxyacyl-CoA dehydrogenase (3-oxoicosanoyl-CoA)	NAD [peroxisome] + (R)-3-hydroxyicosanoyl-CoA [peroxisome] <=> H+ [peroxisome] + NADH [peroxisome] + 3-oxoicosanoyl-CoA [peroxisome]
r_2275	0	0	3-hydroxyacyl-CoA dehydrogenase (3-oxodocosanoyl-CoA)	NAD [peroxisome] + (R)-3-hydroxydocosanoyl-CoA [peroxisome] <=> H+ [peroxisome] + NADH [peroxisome] + 3-oxodocosanoyl-CoA [peroxisome]
r_2276	0	0	3-hydroxyacyl-CoA dehydrogenase (3-oxotetracosanoyl-CoA)	NAD [peroxisome] + (R)-3-hydroxytetracosanoyl-CoA [peroxisome] <=> H+ [peroxisome] + NADH [peroxisome] + 3-oxotetracosanoyl-CoA [peroxisome]
r_2277	0	0	3-hydroxyacyl-CoA dehydrogenase (3-oxo-cis-hexadec-9-enoyl-CoA)	NAD [peroxisome] + (R)-3-hydroxy-cis-hexadec-9-enoyl-CoA [peroxisome] <=> H+ [peroxisome] + NADH [peroxisome] + 3-oxo-cis-hexadec-9-enoyl-CoA [peroxisome]
r_2278	0	0	3-hydroxyacyl-CoA dehydrogenase (3-oxo-cis-tetradec-7-enoyl-CoA)	NAD [peroxisome] + (R)-3-hydroxy-cis-tetradec-7-enoyl-CoA [peroxisome] <=> H+ [peroxisome] + NADH [peroxisome] + 3-oxo-cis-tetradec-7-enoyl-CoA [peroxisome]
r_2279	0	0	3-hydroxyacyl-CoA dehydrogenase (3-oxo-cis-dodec-5-enoyl-CoA)	NAD [peroxisome] + (R)-3-hydroxy-cis-dodec-5-enoyl-CoA [peroxisome] <=> H+ [peroxisome] + NADH [peroxisome] + 3-oxo-cis-dodec-5-enoyl-CoA [peroxisome]
r_2280	0	0	3-hydroxyacyl-CoA dehydrogenase (3-oxo-cis-octadec-9-enoyl-CoA)	NAD [peroxisome] + (R)-3-hydroxy-cis-octadec-9-enoyl-CoA [peroxisome] <=> H+ [peroxisome] + NADH [peroxisome] + 3-oxo-cis-octadec-9-enoyl-CoA [peroxisome]
r_2281	0	0	3-hydroxyacyl-CoA dehydrogenase (3-oxo-cis-hexadec-7-enoyl-CoA)	NAD [peroxisome] + (R)-3-hydroxy-cis-hexadec-7-enoyl-CoA [peroxisome] <=> H+ [peroxisome] + NADH [peroxisome] + 3-oxo-cis-hexadec-7-enoyl-CoA [peroxisome]
r_2282	0	0	3-hydroxyacyl-CoA dehydrogenase (3-oxo-cis-tetradec-5-enoyl-CoA)	NAD [peroxisome] + (R)-3-hydroxy-cis-tetradec-5-enoyl-CoA [peroxisome] <=> H+ [peroxisome] + NADH [peroxisome] + 3-oxo-cis-tetradec-5-enoyl-CoA [peroxisome]
r_2283	0	0	acetyl-CoA C-acyltransferase (acetyl-CoA)	coenzyme A [peroxisome] + acetoacetyl-CoA [peroxisome] <=> 2 acetyl-CoA [peroxisome]
r_2284	0	0	acetyl-CoA C-acyltransferase (butanoyl-CoA)	coenzyme A [peroxisome] + 3-oxohexanoyl-CoA [peroxisome] <=> acetyl-CoA [peroxisome] + butanoyl-CoA [peroxisome]
r_2285	0	0	acetyl-CoA C-acyltransferase (hexanoyl-CoA)	coenzyme A [peroxisome] + 3-oxooctanoyl-CoA [peroxisome] <=> acetyl-CoA [peroxisome] + hexanoyl-CoA [peroxisome]
r_2286	0	0	acetyl-CoA C-acyltransferase (stearoyl-CoA)	coenzyme A [peroxisome] + 3-oxoicosanoyl-CoA [peroxisome] <=> acetyl-CoA [peroxisome] + stearoyl-CoA [peroxisome]
r_2287	0	0	acetyl-CoA C-acyltransferase (icosanoyl-CoA)	coenzyme A [peroxisome] + 3-oxodocosanoyl-CoA [peroxisome] <=> acetyl-CoA [peroxisome] + icosanoyl-CoA [peroxisome]
r_2288	0	0	acetyl-CoA C-acyltransferase (docosanoyl-CoA)	coenzyme A [peroxisome] + 3-oxotetracosanoyl-CoA [peroxisome] <=> acetyl-CoA [peroxisome] + docosanoyl-CoA [peroxisome]
r_2289	0	0	acetyl-CoA C-acyltransferase (cis-tetradec-7-enoyl-CoA)	coenzyme A [peroxisome] + 3-oxo-cis-hexadec-9-enoyl-CoA [peroxisome] <=> acetyl-CoA [peroxisome] + cis-tetradec-7-enoyl-CoA [peroxisome]
r_2290	0	0	acetyl-CoA C-acyltransferase (cis-dodec-5-enoyl-CoA)	coenzyme A [peroxisome] + 3-oxo-cis-tetradec-7-enoyl-CoA [peroxisome] <=> acetyl-CoA [peroxisome] + cis-dodec-5-enoyl-CoA [peroxisome]
r_2291	0	0	acetyl-CoA C-acyltransferase (cis-dec-3-enoyl-CoA)	coenzyme A [peroxisome] + 3-oxo-cis-dodec-5-enoyl-CoA [peroxisome] <=> acetyl-CoA [peroxisome] + cis-dec-3-enoyl-CoA [peroxisome]
r_2292	0	0	acetyl-CoA C-acyltransferase (cis-hexadec-7-enoyl-CoA)	coenzyme A [peroxisome] + 3-oxo-cis-octadec-9-enoyl-CoA [peroxisome] <=> acetyl-CoA [peroxisome] + cis-hexadec-7-enoyl-CoA [peroxisome]
r_2293	0	0	acetyl-CoA C-acyltransferase (cis-tetradec-5-enoyl-CoA)	coenzyme A [peroxisome] + 3-oxo-cis-hexadec-7-enoyl-CoA [peroxisome] <=> acetyl-CoA [peroxisome] + cis-tetradec-5-enoyl-CoA [peroxisome]
r_2294	0	0	acetyl-CoA C-acyltransferase (cis-dodec-3-enoyl-CoA)	coenzyme A [peroxisome] + 3-oxo-cis-tetradec-5-enoyl-CoA [peroxisome] <=> acetyl-CoA [peroxisome] + cis-dodec-3-enoyl-CoA [peroxisome]
r_2295	0	0	delta3	delta2-enoyl-CoA isomerase (cis-dec-3-enoyl-CoA)	cis-dec-3-enoyl-CoA [peroxisome] <=> trans-dec-2-enoyl-CoA [peroxisome]
r_2296	0	0	delta3	delta2-enoyl-CoA isomerase (trans-2	cis-5-dodecadienoyl-CoA)	trans-2	cis-5-dodecadienoyl-CoA [peroxisome] <=> trans-3	cis-5-dodecadienoyl-CoA [peroxisome]
r_2297	0	0	delta3	delta2-enoyl-CoA isomerase (trans-dodec-3-enoyl-CoA)	trans-dodec-3-enoyl-CoA [peroxisome] <=> trans-dodec-2-enoyl-CoA [peroxisome]
r_2298	0	0	delta3	delta2-enoyl-CoA isomerase (cis-dodec-3-enoyl-CoA)	cis-dodec-3-enoyl-CoA [peroxisome] <=> trans-dodec-2-enoyl-CoA [peroxisome]
r_2299	0	0	delta3	delta2-enoyl-CoA isomerase (trans-2	cis-5-tetradecadienoyl-CoA)	trans-2	cis-5-tetradecadienoyl-CoA [peroxisome] <=> trans-3	cis-5-tetradecadienoyl-CoA [peroxisome]
r_2300	0	0	delta3	delta2-enoyl-CoA isomerase (trans-tetradec-3-enoyl-CoA)	trans-tetradec-3-enoyl-CoA [peroxisome] <=> trans-tetradec-2-enoyl-CoA [peroxisome]
r_2301	0	0	delta(3	5)-delta(2	4)-dienoyl-CoA isomerase (trans-3	cis-5-dodecadienoyl-CoA)	trans-3	cis-5-dodecadienoyl-CoA [peroxisome] <=> trans-2	trans-4-dodecadienoyl-CoA [peroxisome]
r_2302	0	0	delta(3	5)-delta(2	4)-dienoyl-CoA isomerase (trans-3	cis-5-tetradecadienoyl-CoA)	trans-3	cis-5-tetradecadienoyl-CoA [peroxisome] <=> trans-2	trans-4-tetradecadienoyl-CoA [peroxisome]
r_2303	0	0	2	4-dienoyl-CoA reductase (trans-2	trans-4-dodecadienoyl-CoA)	H+ [peroxisome] + NADPH [peroxisome] + trans-2	trans-4-dodecadienoyl-CoA [peroxisome] <=> NADP(+) [peroxisome] + trans-dodec-3-enoyl-CoA [peroxisome]
r_2304	0	0	2	4-dienoyl-CoA reductase (trans-2	trans-4-tetradecadienoyl-CoA)	H+ [peroxisome] + NADPH [peroxisome] + trans-2	trans-4-tetradecadienoyl-CoA [peroxisome] <=> NADP(+) [peroxisome] + trans-tetradec-3-enoyl-CoA [peroxisome]
r_2305	0.143131	0.143214	cis-aconitate(3-) to isocitrate	cis-aconitate [cytoplasm] + H2O [cytoplasm] <=> isocitrate [cytoplasm]
r_2308	0.000889	0.00089	glycerol-3-phosphate acyltransferase (16:0)	ER membrane	palmitoyl-CoA [endoplasmic reticulum membrane] + glycerol 3-phosphate [endoplasmic reticulum membrane] <=> coenzyme A [endoplasmic reticulum membrane] + 1-acyl-sn-glycerol 3-phosphate (16:0) [endoplasmic reticulum membrane]
r_2309	0	0	glycerol-3-phosphate acyltransferase (16:1)	ER membrane	palmitoleoyl-CoA [endoplasmic reticulum membrane] + glycerol 3-phosphate [endoplasmic reticulum membrane] <=> coenzyme A [endoplasmic reticulum membrane] + 1-acyl-sn-glycerol 3-phosphate (16:1) [endoplasmic reticulum membrane]
r_2310	0	0	glycerol-3-phosphate acyltransferase (18:0)	ER membrane	stearoyl-CoA [endoplasmic reticulum membrane] + glycerol 3-phosphate [endoplasmic reticulum membrane] <=> coenzyme A [endoplasmic reticulum membrane] + 1-acyl-sn-glycerol 3-phosphate (18:0) [endoplasmic reticulum membrane]
r_2311	0	0	glycerol-3-phosphate acyltransferase (18:1)	ER membrane	oleoyl-CoA [endoplasmic reticulum membrane] + glycerol 3-phosphate [endoplasmic reticulum membrane] <=> coenzyme A [endoplasmic reticulum membrane] + 1-acyl-sn-glycerol 3-phosphate (18:1) [endoplasmic reticulum membrane]
r_2312	0	0	dihydroxyacetone phosphate acyltransferase (16:0)	ER membrane	palmitoyl-CoA [endoplasmic reticulum membrane] + dihydroxyacetone phosphate [endoplasmic reticulum membrane] <=> coenzyme A [endoplasmic reticulum membrane] + acylglycerone phosphate (16:0) [endoplasmic reticulum membrane]
r_2313	0	0	dihydroxyacetone phosphate acyltransferase (16:1)	ER membrane	palmitoleoyl-CoA [endoplasmic reticulum membrane] + dihydroxyacetone phosphate [endoplasmic reticulum membrane] <=> coenzyme A [endoplasmic reticulum membrane] + acylglycerone phosphate (16:1) [endoplasmic reticulum membrane]
r_2314	0	0	dihydroxyacetone phosphate acyltransferase (18:0)	ER membrane	stearoyl-CoA [endoplasmic reticulum membrane] + dihydroxyacetone phosphate [endoplasmic reticulum membrane] <=> coenzyme A [endoplasmic reticulum membrane] + acylglycerone phosphate (18:0) [endoplasmic reticulum membrane]
r_2315	0	0	dihydroxyacetone phosphate acyltransferase (18:1)	ER membrane	oleoyl-CoA [endoplasmic reticulum membrane] + dihydroxyacetone phosphate [endoplasmic reticulum membrane] <=> coenzyme A [endoplasmic reticulum membrane] + acylglycerone phosphate (18:1) [endoplasmic reticulum membrane]
r_2316	0	0	glycerol-3-phosphate acyltransferase (16:0)	lipid particle	glycerol 3-phosphate [lipid particle] + palmitoyl-CoA [lipid particle] <=> coenzyme A [lipid particle] + 1-acyl-sn-glycerol 3-phosphate (16:0) [lipid particle]
r_2317	0	0	glycerol-3-phosphate acyltransferase (16:1)	lipid particle	glycerol 3-phosphate [lipid particle] + palmitoleoyl-CoA [lipid particle] <=> coenzyme A [lipid particle] + 1-acyl-sn-glycerol 3-phosphate (16:1) [lipid particle]
r_2318	0	0	glycerol-3-phosphate acyltransferase (18:0)	lipid particle	glycerol 3-phosphate [lipid particle] + stearoyl-CoA [lipid particle] <=> coenzyme A [lipid particle] + 1-acyl-sn-glycerol 3-phosphate (18:0) [lipid particle]
r_2319	0	0	glycerol-3-phosphate acyltransferase (18:1)	lipid particle	glycerol 3-phosphate [lipid particle] + oleoyl-CoA [lipid particle] <=> coenzyme A [lipid particle] + 1-acyl-sn-glycerol 3-phosphate (18:1) [lipid particle]
r_2320	0	0	dihydroxyacetone phosphate acyltransferase (16:0)	lipid particle	dihydroxyacetone phosphate [lipid particle] + palmitoyl-CoA [lipid particle] <=> coenzyme A [lipid particle] + acylglycerone phosphate (16:0) [lipid particle]
r_2321	0	0	dihydroxyacetone phosphate acyltransferase (16:1)	lipid particle	dihydroxyacetone phosphate [lipid particle] + palmitoleoyl-CoA [lipid particle] <=> coenzyme A [lipid particle] + acylglycerone phosphate (16:1) [lipid particle]
r_2322	0	0	dihydroxyacetone phosphate acyltransferase (18:0)	lipid particle	dihydroxyacetone phosphate [lipid particle] + stearoyl-CoA [lipid particle] <=> coenzyme A [lipid particle] + acylglycerone phosphate (18:0) [lipid particle]
r_2323	0	0	dihydroxyacetone phosphate acyltransferase (18:1)	lipid particle	dihydroxyacetone phosphate [lipid particle] + oleoyl-CoA [lipid particle] <=> coenzyme A [lipid particle] + acylglycerone phosphate (18:1) [lipid particle]
r_2324	0	0	acyl dhap reductase (16:0)	ER membrane	H+ [endoplasmic reticulum membrane] + NADPH [endoplasmic reticulum membrane] + acylglycerone phosphate (16:0) [endoplasmic reticulum membrane] <=> NADP(+) [endoplasmic reticulum membrane] + 1-acyl-sn-glycerol 3-phosphate (16:0) [endoplasmic reticulum membrane]
r_2325	0	0	acyl dhap reductase (16:1)	ER membrane	H+ [endoplasmic reticulum membrane] + NADPH [endoplasmic reticulum membrane] + acylglycerone phosphate (16:1) [endoplasmic reticulum membrane] <=> NADP(+) [endoplasmic reticulum membrane] + 1-acyl-sn-glycerol 3-phosphate (16:1) [endoplasmic reticulum membrane]
r_2326	0	0	acyl dhap reductase (18:0)	ER membrane	H+ [endoplasmic reticulum membrane] + NADPH [endoplasmic reticulum membrane] + acylglycerone phosphate (18:0) [endoplasmic reticulum membrane] <=> NADP(+) [endoplasmic reticulum membrane] + 1-acyl-sn-glycerol 3-phosphate (18:0) [endoplasmic reticulum membrane]
r_2327	0	0	acyl dhap reductase (18:1)	ER membrane	H+ [endoplasmic reticulum membrane] + NADPH [endoplasmic reticulum membrane] + acylglycerone phosphate (18:1) [endoplasmic reticulum membrane] <=> NADP(+) [endoplasmic reticulum membrane] + 1-acyl-sn-glycerol 3-phosphate (18:1) [endoplasmic reticulum membrane]
r_2328	0	0	acyl dhap reductase (16:0)	lipid particle	H+ [lipid particle] + acylglycerone phosphate (16:0) [lipid particle] + NADPH [lipid particle] <=> 1-acyl-sn-glycerol 3-phosphate (16:0) [lipid particle] + NADP(+) [lipid particle]
r_2329	0	0	acyl dhap reductase (16:1)	lipid particle	H+ [lipid particle] + acylglycerone phosphate (16:1) [lipid particle] + NADPH [lipid particle] <=> 1-acyl-sn-glycerol 3-phosphate (16:1) [lipid particle] + NADP(+) [lipid particle]
r_2330	0	0	acyl dhap reductase (18:0)	lipid particle	H+ [lipid particle] + acylglycerone phosphate (18:0) [lipid particle] + NADPH [lipid particle] <=> 1-acyl-sn-glycerol 3-phosphate (18:0) [lipid particle] + NADP(+) [lipid particle]
r_2331	0	0	acyl dhap reductase (18:1)	lipid particle	H+ [lipid particle] + acylglycerone phosphate (18:1) [lipid particle] + NADPH [lipid particle] <=> 1-acyl-sn-glycerol 3-phosphate (18:1) [lipid particle] + NADP(+) [lipid particle]
r_2332	0.000889	0.00089	1-acyl-sn-glycerol-3-phosphate acyltransferase (1-16:0	2-16:1)	ER membrane	palmitoleoyl-CoA [endoplasmic reticulum membrane] + 1-acyl-sn-glycerol 3-phosphate (16:0) [endoplasmic reticulum membrane] <=> coenzyme A [endoplasmic reticulum membrane] + phosphatidate (1-16:0	2-16:1) [endoplasmic reticulum membrane]
r_2333	0	0	1-acyl-sn-glycerol-3-phosphate acyltransferase (1-16:0	2-18:1)	ER membrane	oleoyl-CoA [endoplasmic reticulum membrane] + 1-acyl-sn-glycerol 3-phosphate (16:0) [endoplasmic reticulum membrane] <=> coenzyme A [endoplasmic reticulum membrane] + phosphatidate (1-16:0	2-18:1) [endoplasmic reticulum membrane]
r_2334	0	0	1-acyl-sn-glycerol-3-phosphate acyltransferase (1-16:1	2-16:1)	ER membrane	palmitoleoyl-CoA [endoplasmic reticulum membrane] + 1-acyl-sn-glycerol 3-phosphate (16:1) [endoplasmic reticulum membrane] <=> coenzyme A [endoplasmic reticulum membrane] + phosphatidate (1-16:1	2-16:1) [endoplasmic reticulum membrane]
r_2335	0	0	1-acyl-sn-glycerol-3-phosphate acyltransferase (1-16:1	2-18:1)	ER membrane	oleoyl-CoA [endoplasmic reticulum membrane] + 1-acyl-sn-glycerol 3-phosphate (16:1) [endoplasmic reticulum membrane] <=> coenzyme A [endoplasmic reticulum membrane] + phosphatidate (1-16:1	2-18:1) [endoplasmic reticulum membrane]
r_2336	0	0	1-acyl-sn-glycerol-3-phosphate acyltransferase (1-18:0	2-16:1)	ER membrane	palmitoleoyl-CoA [endoplasmic reticulum membrane] + 1-acyl-sn-glycerol 3-phosphate (18:0) [endoplasmic reticulum membrane] <=> coenzyme A [endoplasmic reticulum membrane] + phosphatidate (1-18:0	2-16:1) [endoplasmic reticulum membrane]
r_2337	0	0	1-acyl-sn-glycerol-3-phosphate acyltransferase (1-18:0	2-18:1)	ER membrane	oleoyl-CoA [endoplasmic reticulum membrane] + 1-acyl-sn-glycerol 3-phosphate (18:0) [endoplasmic reticulum membrane] <=> coenzyme A [endoplasmic reticulum membrane] + phosphatidate (1-18:0	2-18:1) [endoplasmic reticulum membrane]
r_2338	0	0	1-acyl-sn-glycerol-3-phosphate acyltransferase (1-18:1	2-16:1)	ER membrane	palmitoleoyl-CoA [endoplasmic reticulum membrane] + 1-acyl-sn-glycerol 3-phosphate (18:1) [endoplasmic reticulum membrane] <=> coenzyme A [endoplasmic reticulum membrane] + phosphatidate (1-18:1	2-16:1) [endoplasmic reticulum membrane]
r_2339	0	0	1-acyl-sn-glycerol-3-phosphate acyltransferase (1-18:1	2-18:1)	ER membrane	oleoyl-CoA [endoplasmic reticulum membrane] + 1-acyl-sn-glycerol 3-phosphate (18:1) [endoplasmic reticulum membrane] <=> coenzyme A [endoplasmic reticulum membrane] + phosphatidate (1-18:1	2-18:1) [endoplasmic reticulum membrane]
r_2340	0	0	1-acyl-sn-glycerol-3-phosphate acyltransferase (1-16:0	2-18:1)	lipid particle	oleoyl-CoA [lipid particle] + 1-acyl-sn-glycerol 3-phosphate (16:0) [lipid particle] <=> coenzyme A [lipid particle] + phosphatidate (1-16:0	2-18:1) [lipid particle]
r_2341	0	0	1-acyl-sn-glycerol-3-phosphate acyltransferase (1-16:1	2-18:1)	lipid particle	oleoyl-CoA [lipid particle] + 1-acyl-sn-glycerol 3-phosphate (16:1) [lipid particle] <=> coenzyme A [lipid particle] + phosphatidate (1-16:1	2-18:1) [lipid particle]
r_2342	0	0	1-acyl-sn-glycerol-3-phosphate acyltransferase (1-18:0	2-18:1)	lipid particle	oleoyl-CoA [lipid particle] + 1-acyl-sn-glycerol 3-phosphate (18:0) [lipid particle] <=> coenzyme A [lipid particle] + phosphatidate (1-18:0	2-18:1) [lipid particle]
r_2343	0	0	1-acyl-sn-glycerol-3-phosphate acyltransferase (1-18:1	2-18:1)	lipid particle	oleoyl-CoA [lipid particle] + 1-acyl-sn-glycerol 3-phosphate (18:1) [lipid particle] <=> coenzyme A [lipid particle] + phosphatidate (1-18:1	2-18:1) [lipid particle]
r_2344	0	0	PA phosphatase (1-16:0	2-16:1)	ER membrane	H2O [endoplasmic reticulum membrane] + phosphatidate (1-16:0	2-16:1) [endoplasmic reticulum membrane] <=> phosphate [endoplasmic reticulum membrane] + diglyceride (1-16:0	2-16:1) [endoplasmic reticulum membrane]
r_2345	0	0	PA phosphatase (1-16:0	2-18:1)	ER membrane	H2O [endoplasmic reticulum membrane] + phosphatidate (1-16:0	2-18:1) [endoplasmic reticulum membrane] <=> phosphate [endoplasmic reticulum membrane] + diglyceride (1-16:0	2-18:1) [endoplasmic reticulum membrane]
r_2346	0	0	PA phosphatase (1-16:1	2-16:1)	ER membrane	H2O [endoplasmic reticulum membrane] + phosphatidate (1-16:1	2-16:1) [endoplasmic reticulum membrane] <=> phosphate [endoplasmic reticulum membrane] + diglyceride (1-16:1	2-16:1) [endoplasmic reticulum membrane]
r_2347	0	0	PA phosphatase (1-16:1	2-18:1)	ER membrane	H2O [endoplasmic reticulum membrane] + phosphatidate (1-16:1	2-18:1) [endoplasmic reticulum membrane] <=> phosphate [endoplasmic reticulum membrane] + diglyceride (1-16:1	2-18:1) [endoplasmic reticulum membrane]
r_2348	0	0	PA phosphatase (1-18:0	2-16:1)	ER membrane	H2O [endoplasmic reticulum membrane] + phosphatidate (1-18:0	2-16:1) [endoplasmic reticulum membrane] <=> phosphate [endoplasmic reticulum membrane] + diglyceride (1-18:0	2-16:1) [endoplasmic reticulum membrane]
r_2349	0	0	PA phosphatase (1-18:0	2-18:1)	ER membrane	H2O [endoplasmic reticulum membrane] + phosphatidate (1-18:0	2-18:1) [endoplasmic reticulum membrane] <=> phosphate [endoplasmic reticulum membrane] + diglyceride (1-18:0	2-18:1) [endoplasmic reticulum membrane]
r_2350	0	0	PA phosphatase (1-18:1	2-16:1)	ER membrane	H2O [endoplasmic reticulum membrane] + phosphatidate (1-18:1	2-16:1) [endoplasmic reticulum membrane] <=> phosphate [endoplasmic reticulum membrane] + diglyceride (1-18:1	2-16:1) [endoplasmic reticulum membrane]
r_2351	0	0	PA phosphatase (1-18:1	2-18:1)	ER membrane	H2O [endoplasmic reticulum membrane] + phosphatidate (1-18:1	2-18:1) [endoplasmic reticulum membrane] <=> phosphate [endoplasmic reticulum membrane] + diglyceride (1-18:1	2-18:1) [endoplasmic reticulum membrane]
r_2352	0	0	PA phosphatase (1-16:0	2-16:1)	vacuolar membrane	phosphatidate (1-16:0	2-16:1) [vacuolar membrane] + H2O [vacuolar membrane] <=> phosphate [vacuolar membrane] + diglyceride (1-16:0	2-16:1) [vacuolar membrane]
r_2353	0	0	PA phosphatase (1-16:0	2-18:1)	vacuolar membrane	H2O [vacuolar membrane] + phosphatidate (1-16:0	2-18:1) [vacuolar membrane] <=> phosphate [vacuolar membrane] + diglyceride (1-16:0	2-18:1) [vacuolar membrane]
r_2354	0	0	PA phosphatase (1-16:1	2-16:1)	vacuolar membrane	H2O [vacuolar membrane] + phosphatidate (1-16:1	2-16:1) [vacuolar membrane] <=> phosphate [vacuolar membrane] + diglyceride (1-16:1	2-16:1) [vacuolar membrane]
r_2355	0	0	PA phosphatase (1-16:1	2-18:1)	vacuolar membrane	H2O [vacuolar membrane] + phosphatidate (1-16:1	2-18:1) [vacuolar membrane] <=> phosphate [vacuolar membrane] + diglyceride (1-16:1	2-18:1) [vacuolar membrane]
r_2356	0	0	PA phosphatase (1-18:0	2-16:1)	vacuolar membrane	H2O [vacuolar membrane] + phosphatidate (1-18:0	2-16:1) [vacuolar membrane] <=> phosphate [vacuolar membrane] + diglyceride (1-18:0	2-16:1) [vacuolar membrane]
r_2357	0	0	PA phosphatase (1-18:0	2-18:1)	vacuolar membrane	H2O [vacuolar membrane] + phosphatidate (1-18:0	2-18:1) [vacuolar membrane] <=> phosphate [vacuolar membrane] + diglyceride (1-18:0	2-18:1) [vacuolar membrane]
r_2358	0	0	PA phosphatase (1-18:1	2-16:1)	vacuolar membrane	H2O [vacuolar membrane] + phosphatidate (1-18:1	2-16:1) [vacuolar membrane] <=> phosphate [vacuolar membrane] + diglyceride (1-18:1	2-16:1) [vacuolar membrane]
r_2359	0	0	PA phosphatase (1-18:1	2-18:1)	vacuolar membrane	H2O [vacuolar membrane] + phosphatidate (1-18:1	2-18:1) [vacuolar membrane] <=> phosphate [vacuolar membrane] + diglyceride (1-18:1	2-18:1) [vacuolar membrane]
r_2360	0	0	PA phosphatase (1-16:0	2-16:1)	Golgi membrane	phosphatidate (1-16:0	2-16:1) [Golgi membrane] + H2O [Golgi membrane] <=> phosphate [Golgi membrane] + diglyceride (1-16:0	2-16:1) [Golgi membrane]
r_2361	0	0	PA phosphatase (1-16:0	2-18:1)	Golgi membrane	H2O [Golgi membrane] + phosphatidate (1-16:0	2-18:1) [Golgi membrane] <=> phosphate [Golgi membrane] + diglyceride (1-16:0	2-18:1) [Golgi membrane]
r_2362	0	0	PA phosphatase (1-16:1	2-16:1)	Golgi membrane	H2O [Golgi membrane] + phosphatidate (1-16:1	2-16:1) [Golgi membrane] <=> phosphate [Golgi membrane] + diglyceride (1-16:1	2-16:1) [Golgi membrane]
r_2363	0	0	PA phosphatase (1-16:1	2-18:1)	Golgi membrane	H2O [Golgi membrane] + phosphatidate (1-16:1	2-18:1) [Golgi membrane] <=> phosphate [Golgi membrane] + diglyceride (1-16:1	2-18:1) [Golgi membrane]
r_2364	0	0	PA phosphatase (1-18:0	2-16:1)	Golgi membrane	H2O [Golgi membrane] + phosphatidate (1-18:0	2-16:1) [Golgi membrane] <=> phosphate [Golgi membrane] + diglyceride (1-18:0	2-16:1) [Golgi membrane]
r_2365	0	0	PA phosphatase (1-18:0	2-18:1)	Golgi membrane	H2O [Golgi membrane] + phosphatidate (1-18:0	2-18:1) [Golgi membrane] <=> phosphate [Golgi membrane] + diglyceride (1-18:0	2-18:1) [Golgi membrane]
r_2366	0	0	PA phosphatase (1-18:1	2-16:1)	Golgi membrane	H2O [Golgi membrane] + phosphatidate (1-18:1	2-16:1) [Golgi membrane] <=> phosphate [Golgi membrane] + diglyceride (1-18:1	2-16:1) [Golgi membrane]
r_2367	0	0	PA phosphatase (1-18:1	2-18:1)	Golgi membrane	H2O [Golgi membrane] + phosphatidate (1-18:1	2-18:1) [Golgi membrane] <=> phosphate [Golgi membrane] + diglyceride (1-18:1	2-18:1) [Golgi membrane]
r_2368	0.00011	0.00011	diacylglycerol acyltransferase (1-16:0	2-16:1	3-16:0)	ER membrane	palmitoyl-CoA [endoplasmic reticulum membrane] + diglyceride (1-16:0	2-16:1) [endoplasmic reticulum membrane] <=> coenzyme A [endoplasmic reticulum membrane] + triglyceride (1-16:0	2-16:1	3-16:0) [endoplasmic reticulum membrane]
r_2369	0	0	diacylglycerol acyltransferase (1-16:0	2-18:1	3-16:0)	ER membrane	palmitoyl-CoA [endoplasmic reticulum membrane] + diglyceride (1-16:0	2-18:1) [endoplasmic reticulum membrane] <=> coenzyme A [endoplasmic reticulum membrane] + triglyceride (1-16:0	2-18:1	3-16:0) [endoplasmic reticulum membrane]
r_2370	0	0	diacylglycerol acyltransferase (1-16:1	2-16:1	3-16:0)	ER membrane	palmitoyl-CoA [endoplasmic reticulum membrane] + diglyceride (1-16:1	2-16:1) [endoplasmic reticulum membrane] <=> coenzyme A [endoplasmic reticulum membrane] + triglyceride (1-16:1	2-16:1	3-16:0) [endoplasmic reticulum membrane]
r_2371	0	0	diacylglycerol acyltransferase (1-16:1	2-18:1	3-16:0)	ER membrane	palmitoyl-CoA [endoplasmic reticulum membrane] + diglyceride (1-16:1	2-18:1) [endoplasmic reticulum membrane] <=> coenzyme A [endoplasmic reticulum membrane] + triglyceride (1-16:1	2-18:1	3-16:0) [endoplasmic reticulum membrane]
r_2372	0	0	diacylglycerol acyltransferase (1-18:0	2-16:1	3-16:0)	ER membrane	palmitoyl-CoA [endoplasmic reticulum membrane] + diglyceride (1-18:0	2-16:1) [endoplasmic reticulum membrane] <=> coenzyme A [endoplasmic reticulum membrane] + triglyceride (1-18:0	2-16:1	3-16:0) [endoplasmic reticulum membrane]
r_2373	0	0	diacylglycerol acyltransferase (1-18:0	2-18:1	3-16:0)	ER membrane	palmitoyl-CoA [endoplasmic reticulum membrane] + diglyceride (1-18:0	2-18:1) [endoplasmic reticulum membrane] <=> coenzyme A [endoplasmic reticulum membrane] + triglyceride (1-18:0	2-18:1	3-16:0) [endoplasmic reticulum membrane]
r_2374	0	0	diacylglycerol acyltransferase (1-18:1	2-16:1	3-16:0)	ER membrane	palmitoyl-CoA [endoplasmic reticulum membrane] + diglyceride (1-18:1	2-16:1) [endoplasmic reticulum membrane] <=> coenzyme A [endoplasmic reticulum membrane] + triglyceride (1-18:1	2-16:1	3-16:0) [endoplasmic reticulum membrane]
r_2375	0	0	diacylglycerol acyltransferase (1-18:1	2-18:1	3-16:0)	ER membrane	palmitoyl-CoA [endoplasmic reticulum membrane] + diglyceride (1-18:1	2-18:1) [endoplasmic reticulum membrane] <=> coenzyme A [endoplasmic reticulum membrane] + triglyceride (1-18:1	2-18:1	3-16:0) [endoplasmic reticulum membrane]
r_2376	0	0	diacylglycerol acyltransferase (1-16:0	2-16:1	3-16:1)	ER membrane	palmitoleoyl-CoA [endoplasmic reticulum membrane] + diglyceride (1-16:0	2-16:1) [endoplasmic reticulum membrane] <=> coenzyme A [endoplasmic reticulum membrane] + triglyceride (1-16:0	2-16:1	3-16:1) [endoplasmic reticulum membrane]
r_2377	0	0	diacylglycerol acyltransferase (1-16:0	2-18:1	3-16:1)	ER membrane	palmitoleoyl-CoA [endoplasmic reticulum membrane] + diglyceride (1-16:0	2-18:1) [endoplasmic reticulum membrane] <=> coenzyme A [endoplasmic reticulum membrane] + triglyceride (1-16:0	2-18:1	3-16:1) [endoplasmic reticulum membrane]
r_2378	0	0	diacylglycerol acyltransferase (1-16:1	2-16:1	3-16:1)	ER membrane	palmitoleoyl-CoA [endoplasmic reticulum membrane] + diglyceride (1-16:1	2-16:1) [endoplasmic reticulum membrane] <=> coenzyme A [endoplasmic reticulum membrane] + triglyceride (1-16:1	2-16:1	3-16:1) [endoplasmic reticulum membrane]
r_2379	0	0	diacylglycerol acyltransferase (1-16:1	2-18:1	3-16:1)	ER membrane	palmitoleoyl-CoA [endoplasmic reticulum membrane] + diglyceride (1-16:1	2-18:1) [endoplasmic reticulum membrane] <=> coenzyme A [endoplasmic reticulum membrane] + triglyceride (1-16:1	2-18:1	3-16:1) [endoplasmic reticulum membrane]
r_2380	0	0	diacylglycerol acyltransferase (1-18:0	2-16:1	3-16:1)	ER membrane	palmitoleoyl-CoA [endoplasmic reticulum membrane] + diglyceride (1-18:0	2-16:1) [endoplasmic reticulum membrane] <=> coenzyme A [endoplasmic reticulum membrane] + triglyceride (1-18:0	2-16:1	3-16:1) [endoplasmic reticulum membrane]
r_2381	0	0	diacylglycerol acyltransferase (1-18:0	2-18:1	3-16:1)	ER membrane	palmitoleoyl-CoA [endoplasmic reticulum membrane] + diglyceride (1-18:0	2-18:1) [endoplasmic reticulum membrane] <=> coenzyme A [endoplasmic reticulum membrane] + triglyceride (1-18:0	2-18:1	3-16:1) [endoplasmic reticulum membrane]
r_2382	0	0	diacylglycerol acyltransferase (1-18:1	2-16:1	3-16:1)	ER membrane	palmitoleoyl-CoA [endoplasmic reticulum membrane] + diglyceride (1-18:1	2-16:1) [endoplasmic reticulum membrane] <=> coenzyme A [endoplasmic reticulum membrane] + triglyceride (1-18:1	2-16:1	3-16:1) [endoplasmic reticulum membrane]
r_2383	0	0	diacylglycerol acyltransferase (1-18:1	2-18:1	3-16:1)	ER membrane	palmitoleoyl-CoA [endoplasmic reticulum membrane] + diglyceride (1-18:1	2-18:1) [endoplasmic reticulum membrane] <=> coenzyme A [endoplasmic reticulum membrane] + triglyceride (1-18:1	2-18:1	3-16:1) [endoplasmic reticulum membrane]
r_2384	0	0	diacylglycerol acyltransferase (1-16:0	2-16:1	3-18:0)	ER membrane	stearoyl-CoA [endoplasmic reticulum membrane] + diglyceride (1-16:0	2-16:1) [endoplasmic reticulum membrane] <=> coenzyme A [endoplasmic reticulum membrane] + triglyceride (1-16:0	2-16:1	3-18:0) [endoplasmic reticulum membrane]
r_2385	0	0	diacylglycerol acyltransferase (1-16:0	2-18:1	3-18:0)	ER membrane	stearoyl-CoA [endoplasmic reticulum membrane] + diglyceride (1-16:0	2-18:1) [endoplasmic reticulum membrane] <=> coenzyme A [endoplasmic reticulum membrane] + triglyceride (1-16:0	2-18:1	3-18:0) [endoplasmic reticulum membrane]
r_2386	0	0	diacylglycerol acyltransferase (1-16:1	2-16:1	3-18:0)	ER membrane	stearoyl-CoA [endoplasmic reticulum membrane] + diglyceride (1-16:1	2-16:1) [endoplasmic reticulum membrane] <=> coenzyme A [endoplasmic reticulum membrane] + triglyceride (1-16:1	2-16:1	3-18:0) [endoplasmic reticulum membrane]
r_2387	0	0	diacylglycerol acyltransferase (1-16:1	2-18:1	3-18:0)	ER membrane	stearoyl-CoA [endoplasmic reticulum membrane] + diglyceride (1-16:1	2-18:1) [endoplasmic reticulum membrane] <=> coenzyme A [endoplasmic reticulum membrane] + triglyceride (1-16:1	2-18:1	3-18:0) [endoplasmic reticulum membrane]
r_2388	0	0	diacylglycerol acyltransferase (1-18:0	2-16:1	3-18:0)	ER membrane	stearoyl-CoA [endoplasmic reticulum membrane] + diglyceride (1-18:0	2-16:1) [endoplasmic reticulum membrane] <=> coenzyme A [endoplasmic reticulum membrane] + triglyceride (1-18:0	2-16:1	3-18:0) [endoplasmic reticulum membrane]
r_2389	0	0	diacylglycerol acyltransferase (1-18:0	2-18:1	3-18:0)	ER membrane	stearoyl-CoA [endoplasmic reticulum membrane] + diglyceride (1-18:0	2-18:1) [endoplasmic reticulum membrane] <=> coenzyme A [endoplasmic reticulum membrane] + triglyceride (1-18:0	2-18:1	3-18:0) [endoplasmic reticulum membrane]
r_2390	0	0	diacylglycerol acyltransferase (1-18:1	2-16:1	3-18:0)	ER membrane	stearoyl-CoA [endoplasmic reticulum membrane] + diglyceride (1-18:1	2-16:1) [endoplasmic reticulum membrane] <=> coenzyme A [endoplasmic reticulum membrane] + triglyceride (1-18:1	2-16:1	3-18:0) [endoplasmic reticulum membrane]
r_2391	0	0	diacylglycerol acyltransferase (1-18:1	2-18:1	3-18:0)	ER membrane	stearoyl-CoA [endoplasmic reticulum membrane] + diglyceride (1-18:1	2-18:1) [endoplasmic reticulum membrane] <=> coenzyme A [endoplasmic reticulum membrane] + triglyceride (1-18:1	2-18:1	3-18:0) [endoplasmic reticulum membrane]
r_2392	0	0	diacylglycerol acyltransferase (1-16:0	2-16:1	3-18:1)	ER membrane	oleoyl-CoA [endoplasmic reticulum membrane] + diglyceride (1-16:0	2-16:1) [endoplasmic reticulum membrane] <=> coenzyme A [endoplasmic reticulum membrane] + triglyceride (1-16:0	2-16:1	3-18:1) [endoplasmic reticulum membrane]
r_2393	0	0	diacylglycerol acyltransferase (1-16:0	2-18:1	3-18:1)	ER membrane	oleoyl-CoA [endoplasmic reticulum membrane] + diglyceride (1-16:0	2-18:1) [endoplasmic reticulum membrane] <=> coenzyme A [endoplasmic reticulum membrane] + triglyceride (1-16:0	2-18:1	3-18:1) [endoplasmic reticulum membrane]
r_2394	0	0	diacylglycerol acyltransferase (1-16:1	2-16:1	3-18:1)	ER membrane	oleoyl-CoA [endoplasmic reticulum membrane] + diglyceride (1-16:1	2-16:1) [endoplasmic reticulum membrane] <=> coenzyme A [endoplasmic reticulum membrane] + triglyceride (1-16:1	2-16:1	3-18:1) [endoplasmic reticulum membrane]
r_2395	0	0	diacylglycerol acyltransferase (1-16:1	2-18:1	3-18:1)	ER membrane	oleoyl-CoA [endoplasmic reticulum membrane] + diglyceride (1-16:1	2-18:1) [endoplasmic reticulum membrane] <=> coenzyme A [endoplasmic reticulum membrane] + triglyceride (1-16:1	2-18:1	3-18:1) [endoplasmic reticulum membrane]
r_2396	0	0	diacylglycerol acyltransferase (1-18:0	2-16:1	3-18:1)	ER membrane	oleoyl-CoA [endoplasmic reticulum membrane] + diglyceride (1-18:0	2-16:1) [endoplasmic reticulum membrane] <=> coenzyme A [endoplasmic reticulum membrane] + triglyceride (1-18:0	2-16:1	3-18:1) [endoplasmic reticulum membrane]
r_2397	0	0	diacylglycerol acyltransferase (1-18:0	2-18:1	3-18:1)	ER membrane	oleoyl-CoA [endoplasmic reticulum membrane] + diglyceride (1-18:0	2-18:1) [endoplasmic reticulum membrane] <=> coenzyme A [endoplasmic reticulum membrane] + triglyceride (1-18:0	2-18:1	3-18:1) [endoplasmic reticulum membrane]
r_2398	0	0	diacylglycerol acyltransferase (1-18:1	2-16:1	3-18:1)	ER membrane	oleoyl-CoA [endoplasmic reticulum membrane] + diglyceride (1-18:1	2-16:1) [endoplasmic reticulum membrane] <=> coenzyme A [endoplasmic reticulum membrane] + triglyceride (1-18:1	2-16:1	3-18:1) [endoplasmic reticulum membrane]
r_2399	0	0	diacylglycerol acyltransferase (1-18:1	2-18:1	3-18:1)	ER membrane	oleoyl-CoA [endoplasmic reticulum membrane] + diglyceride (1-18:1	2-18:1) [endoplasmic reticulum membrane] <=> coenzyme A [endoplasmic reticulum membrane] + triglyceride (1-18:1	2-18:1	3-18:1) [endoplasmic reticulum membrane]
r_2400	0	0	diacylglycerol acyltransferase (1-16:0	2-16:1	3-16:0)	lipid particle	palmitoyl-CoA [lipid particle] + diglyceride (1-16:0	2-16:1) [lipid particle] <=> coenzyme A [lipid particle] + triglyceride (1-16:0	2-16:1	3-16:0) [lipid particle]
r_2401	0	0	diacylglycerol acyltransferase (1-16:0	2-18:1	3-16:0)	lipid particle	palmitoyl-CoA [lipid particle] + diglyceride (1-16:0	2-18:1) [lipid particle] <=> coenzyme A [lipid particle] + triglyceride (1-16:0	2-18:1	3-16:0) [lipid particle]
r_2402	0	0	diacylglycerol acyltransferase (1-16:1	2-16:1	3-16:0)	lipid particle	palmitoyl-CoA [lipid particle] + diglyceride (1-16:1	2-16:1) [lipid particle] <=> coenzyme A [lipid particle] + triglyceride (1-16:1	2-16:1	3-16:0) [lipid particle]
r_2403	0	0	diacylglycerol acyltransferase (1-16:1	2-18:1	3-16:0)	lipid particle	palmitoyl-CoA [lipid particle] + diglyceride (1-16:1	2-18:1) [lipid particle] <=> coenzyme A [lipid particle] + triglyceride (1-16:1	2-18:1	3-16:0) [lipid particle]
r_2404	0	0	diacylglycerol acyltransferase (1-18:0	2-16:1	3-16:0)	lipid particle	palmitoyl-CoA [lipid particle] + diglyceride (1-18:0	2-16:1) [lipid particle] <=> coenzyme A [lipid particle] + triglyceride (1-18:0	2-16:1	3-16:0) [lipid particle]
r_2405	0	0	diacylglycerol acyltransferase (1-18:0	2-18:1	3-16:0)	lipid particle	palmitoyl-CoA [lipid particle] + diglyceride (1-18:0	2-18:1) [lipid particle] <=> coenzyme A [lipid particle] + triglyceride (1-18:0	2-18:1	3-16:0) [lipid particle]
r_2406	0	0	diacylglycerol acyltransferase (1-18:1	2-16:1	3-16:0)	lipid particle	palmitoyl-CoA [lipid particle] + diglyceride (1-18:1	2-16:1) [lipid particle] <=> coenzyme A [lipid particle] + triglyceride (1-18:1	2-16:1	3-16:0) [lipid particle]
r_2407	0	0	diacylglycerol acyltransferase (1-18:1	2-18:1	3-16:0)	lipid particle	palmitoyl-CoA [lipid particle] + diglyceride (1-18:1	2-18:1) [lipid particle] <=> coenzyme A [lipid particle] + triglyceride (1-18:1	2-18:1	3-16:0) [lipid particle]
r_2408	0	0	diacylglycerol acyltransferase (1-16:0	2-16:1	3-16:1)	lipid particle	palmitoleoyl-CoA [lipid particle] + diglyceride (1-16:0	2-16:1) [lipid particle] <=> coenzyme A [lipid particle] + triglyceride (1-16:0	2-16:1	3-16:1) [lipid particle]
r_2409	0	0	diacylglycerol acyltransferase (1-16:0	2-18:1	3-16:1)	lipid particle	palmitoleoyl-CoA [lipid particle] + diglyceride (1-16:0	2-18:1) [lipid particle] <=> coenzyme A [lipid particle] + triglyceride (1-16:0	2-18:1	3-16:1) [lipid particle]
r_2410	0	0	diacylglycerol acyltransferase (1-16:1	2-16:1	3-16:1)	lipid particle	palmitoleoyl-CoA [lipid particle] + diglyceride (1-16:1	2-16:1) [lipid particle] <=> coenzyme A [lipid particle] + triglyceride (1-16:1	2-16:1	3-16:1) [lipid particle]
r_2411	0	0	diacylglycerol acyltransferase (1-16:1	2-18:1	3-16:1)	lipid particle	palmitoleoyl-CoA [lipid particle] + diglyceride (1-16:1	2-18:1) [lipid particle] <=> coenzyme A [lipid particle] + triglyceride (1-16:1	2-18:1	3-16:1) [lipid particle]
r_2412	0	0	diacylglycerol acyltransferase (1-18:0	2-16:1	3-16:1)	lipid particle	palmitoleoyl-CoA [lipid particle] + diglyceride (1-18:0	2-16:1) [lipid particle] <=> coenzyme A [lipid particle] + triglyceride (1-18:0	2-16:1	3-16:1) [lipid particle]
r_2413	0	0	diacylglycerol acyltransferase (1-18:0	2-18:1	3-16:1)	lipid particle	palmitoleoyl-CoA [lipid particle] + diglyceride (1-18:0	2-18:1) [lipid particle] <=> coenzyme A [lipid particle] + triglyceride (1-18:0	2-18:1	3-16:1) [lipid particle]
r_2414	0	0	diacylglycerol acyltransferase (1-18:1	2-16:1	3-16:1)	lipid particle	palmitoleoyl-CoA [lipid particle] + diglyceride (1-18:1	2-16:1) [lipid particle] <=> coenzyme A [lipid particle] + triglyceride (1-18:1	2-16:1	3-16:1) [lipid particle]
r_2415	0	0	diacylglycerol acyltransferase (1-18:1	2-18:1	3-16:1)	lipid particle	palmitoleoyl-CoA [lipid particle] + diglyceride (1-18:1	2-18:1) [lipid particle] <=> coenzyme A [lipid particle] + triglyceride (1-18:1	2-18:1	3-16:1) [lipid particle]
r_2416	0	0	diacylglycerol acyltransferase (1-16:0	2-16:1	3-18:0)	lipid particle	stearoyl-CoA [lipid particle] + diglyceride (1-16:0	2-16:1) [lipid particle] <=> coenzyme A [lipid particle] + triglyceride (1-16:0	2-16:1	3-18:0) [lipid particle]
r_2417	0	0	diacylglycerol acyltransferase (1-16:0	2-18:1	3-18:0)	lipid particle	stearoyl-CoA [lipid particle] + diglyceride (1-16:0	2-18:1) [lipid particle] <=> coenzyme A [lipid particle] + triglyceride (1-16:0	2-18:1	3-18:0) [lipid particle]
r_2418	0	0	diacylglycerol acyltransferase (1-16:1	2-16:1	3-18:0)	lipid particle	stearoyl-CoA [lipid particle] + diglyceride (1-16:1	2-16:1) [lipid particle] <=> coenzyme A [lipid particle] + triglyceride (1-16:1	2-16:1	3-18:0) [lipid particle]
r_2419	0	0	diacylglycerol acyltransferase (1-16:1	2-18:1	3-18:0)	lipid particle	stearoyl-CoA [lipid particle] + diglyceride (1-16:1	2-18:1) [lipid particle] <=> coenzyme A [lipid particle] + triglyceride (1-16:1	2-18:1	3-18:0) [lipid particle]
r_2420	0	0	diacylglycerol acyltransferase (1-18:0	2-16:1	3-18:0)	lipid particle	stearoyl-CoA [lipid particle] + diglyceride (1-18:0	2-16:1) [lipid particle] <=> coenzyme A [lipid particle] + triglyceride (1-18:0	2-16:1	3-18:0) [lipid particle]
r_2421	0	0	diacylglycerol acyltransferase (1-18:0	2-18:1	3-18:0)	lipid particle	stearoyl-CoA [lipid particle] + diglyceride (1-18:0	2-18:1) [lipid particle] <=> coenzyme A [lipid particle] + triglyceride (1-18:0	2-18:1	3-18:0) [lipid particle]
r_2422	0	0	diacylglycerol acyltransferase (1-18:1	2-16:1	3-18:0)	lipid particle	stearoyl-CoA [lipid particle] + diglyceride (1-18:1	2-16:1) [lipid particle] <=> coenzyme A [lipid particle] + triglyceride (1-18:1	2-16:1	3-18:0) [lipid particle]
r_2423	0	0	diacylglycerol acyltransferase (1-18:1	2-18:1	3-18:0)	lipid particle	stearoyl-CoA [lipid particle] + diglyceride (1-18:1	2-18:1) [lipid particle] <=> coenzyme A [lipid particle] + triglyceride (1-18:1	2-18:1	3-18:0) [lipid particle]
r_2424	0	0	diacylglycerol acyltransferase (1-16:0	2-16:1	3-18:1)	lipid particle	oleoyl-CoA [lipid particle] + diglyceride (1-16:0	2-16:1) [lipid particle] <=> coenzyme A [lipid particle] + triglyceride (1-16:0	2-16:1	3-18:1) [lipid particle]
r_2425	0	0	diacylglycerol acyltransferase (1-16:0	2-18:1	3-18:1)	lipid particle	oleoyl-CoA [lipid particle] + diglyceride (1-16:0	2-18:1) [lipid particle] <=> coenzyme A [lipid particle] + triglyceride (1-16:0	2-18:1	3-18:1) [lipid particle]
r_2426	0	0	diacylglycerol acyltransferase (1-16:1	2-16:1	3-18:1)	lipid particle	oleoyl-CoA [lipid particle] + diglyceride (1-16:1	2-16:1) [lipid particle] <=> coenzyme A [lipid particle] + triglyceride (1-16:1	2-16:1	3-18:1) [lipid particle]
r_2427	0	0	diacylglycerol acyltransferase (1-16:1	2-18:1	3-18:1)	lipid particle	oleoyl-CoA [lipid particle] + diglyceride (1-16:1	2-18:1) [lipid particle] <=> coenzyme A [lipid particle] + triglyceride (1-16:1	2-18:1	3-18:1) [lipid particle]
r_2428	0	0	diacylglycerol acyltransferase (1-18:0	2-16:1	3-18:1)	lipid particle	oleoyl-CoA [lipid particle] + diglyceride (1-18:0	2-16:1) [lipid particle] <=> coenzyme A [lipid particle] + triglyceride (1-18:0	2-16:1	3-18:1) [lipid particle]
r_2429	0	0	diacylglycerol acyltransferase (1-18:0	2-18:1	3-18:1)	lipid particle	oleoyl-CoA [lipid particle] + diglyceride (1-18:0	2-18:1) [lipid particle] <=> coenzyme A [lipid particle] + triglyceride (1-18:0	2-18:1	3-18:1) [lipid particle]
r_2430	0	0	diacylglycerol acyltransferase (1-18:1	2-16:1	3-18:1)	lipid particle	oleoyl-CoA [lipid particle] + diglyceride (1-18:1	2-16:1) [lipid particle] <=> coenzyme A [lipid particle] + triglyceride (1-18:1	2-16:1	3-18:1) [lipid particle]
r_2431	0	0	diacylglycerol acyltransferase (1-18:1	2-18:1	3-18:1)	lipid particle	oleoyl-CoA [lipid particle] + diglyceride (1-18:1	2-18:1) [lipid particle] <=> coenzyme A [lipid particle] + triglyceride (1-18:1	2-18:1	3-18:1) [lipid particle]
r_2432	0.000889	0.00089	CDP-diacylglycerol synthase (1-16:0	2-16:1)	ER membrane	H+ [endoplasmic reticulum membrane] + phosphatidate (1-16:0	2-16:1) [endoplasmic reticulum membrane] + CTP [endoplasmic reticulum membrane] <=> diphosphate [endoplasmic reticulum membrane] + CDP-diacylglycerol (1-16:0	2-16:1) [endoplasmic reticulum membrane]
r_2433	0	0	CDP-diacylglycerol synthase (1-16:1	2-16:1)	ER membrane	H+ [endoplasmic reticulum membrane] + phosphatidate (1-16:1	2-16:1) [endoplasmic reticulum membrane] + CTP [endoplasmic reticulum membrane] <=> diphosphate [endoplasmic reticulum membrane] + CDP-diacylglycerol (1-16:1	2-16:1) [endoplasmic reticulum membrane]
r_2434	0	0	CDP-diacylglycerol synthase (1-18:0	2-16:1)	ER membrane	H+ [endoplasmic reticulum membrane] + phosphatidate (1-18:0	2-16:1) [endoplasmic reticulum membrane] + CTP [endoplasmic reticulum membrane] <=> diphosphate [endoplasmic reticulum membrane] + CDP-diacylglycerol (1-18:0	2-16:1) [endoplasmic reticulum membrane]
r_2435	0	1.1e-05	CDP-diacylglycerol synthase (1-18:1	2-16:1)	ER membrane	H+ [endoplasmic reticulum membrane] + phosphatidate (1-18:1	2-16:1) [endoplasmic reticulum membrane] + CTP [endoplasmic reticulum membrane] <=> diphosphate [endoplasmic reticulum membrane] + CDP-diacylglycerol (1-18:1	2-16:1) [endoplasmic reticulum membrane]
r_2436	0	0	CDP-diacylglycerol synthase (1-16:0	2-18:1)	ER membrane	H+ [endoplasmic reticulum membrane] + phosphatidate (1-16:0	2-18:1) [endoplasmic reticulum membrane] + CTP [endoplasmic reticulum membrane] <=> diphosphate [endoplasmic reticulum membrane] + CDP-diacylglycerol (1-16:0	2-18:1) [endoplasmic reticulum membrane]
r_2437	0	0	CDP-diacylglycerol synthase (1-16:1	2-18:1)	ER membrane	H+ [endoplasmic reticulum membrane] + phosphatidate (1-16:1	2-18:1) [endoplasmic reticulum membrane] + CTP [endoplasmic reticulum membrane] <=> diphosphate [endoplasmic reticulum membrane] + CDP-diacylglycerol (1-16:1	2-18:1) [endoplasmic reticulum membrane]
r_2438	1.1e-05	0	CDP-diacylglycerol synthase (1-18:0	2-18:1)	ER membrane	H+ [endoplasmic reticulum membrane] + phosphatidate (1-18:0	2-18:1) [endoplasmic reticulum membrane] + CTP [endoplasmic reticulum membrane] <=> diphosphate [endoplasmic reticulum membrane] + CDP-diacylglycerol (1-18:0	2-18:1) [endoplasmic reticulum membrane]
r_2439	0	0	CDP-diacylglycerol synthase (1-18:1	2-18:1)	ER membrane	H+ [endoplasmic reticulum membrane] + phosphatidate (1-18:1	2-18:1) [endoplasmic reticulum membrane] + CTP [endoplasmic reticulum membrane] <=> diphosphate [endoplasmic reticulum membrane] + CDP-diacylglycerol (1-18:1	2-18:1) [endoplasmic reticulum membrane]
r_2440	0	0	CDP-diacylglycerol synthase (1-16:0	2-16:1)	mitochondrial membrane	phosphatidate (1-16:0	2-16:1) [mitochondrial membrane] + CTP [mitochondrial membrane] + H+ [mitochondrial membrane] <=> diphosphate [mitochondrial membrane] + CDP-diacylglycerol (1-16:0	2-16:1) [mitochondrial membrane]
r_2441	0	0	CDP-diacylglycerol synthase (1-16:1	2-16:1)	mitochondrial membrane	CTP [mitochondrial membrane] + H+ [mitochondrial membrane] + phosphatidate (1-16:1	2-16:1) [mitochondrial membrane] <=> diphosphate [mitochondrial membrane] + CDP-diacylglycerol (1-16:1	2-16:1) [mitochondrial membrane]
r_2442	0	0	CDP-diacylglycerol synthase (1-18:0	2-16:1)	mitochondrial membrane	CTP [mitochondrial membrane] + H+ [mitochondrial membrane] + phosphatidate (1-18:0	2-16:1) [mitochondrial membrane] <=> diphosphate [mitochondrial membrane] + CDP-diacylglycerol (1-18:0	2-16:1) [mitochondrial membrane]
r_2443	0	0	CDP-diacylglycerol synthase (1-18:1	2-16:1)	mitochondrial membrane	CTP [mitochondrial membrane] + H+ [mitochondrial membrane] + phosphatidate (1-18:1	2-16:1) [mitochondrial membrane] <=> diphosphate [mitochondrial membrane] + CDP-diacylglycerol (1-18:1	2-16:1) [mitochondrial membrane]
r_2444	0	0	CDP-diacylglycerol synthase (1-16:0	2-18:1)	mitochondrial membrane	CTP [mitochondrial membrane] + H+ [mitochondrial membrane] + phosphatidate (1-16:0	2-18:1) [mitochondrial membrane] <=> diphosphate [mitochondrial membrane] + CDP-diacylglycerol (1-16:0	2-18:1) [mitochondrial membrane]
r_2445	0	0	CDP-diacylglycerol synthase (1-16:1	2-18:1)	mitochondrial membrane	CTP [mitochondrial membrane] + H+ [mitochondrial membrane] + phosphatidate (1-16:1	2-18:1) [mitochondrial membrane] <=> diphosphate [mitochondrial membrane] + CDP-diacylglycerol (1-16:1	2-18:1) [mitochondrial membrane]
r_2446	0.000557	0.000558	PS synthase (1-16:0	2-16:1)	ER membrane	CDP-diacylglycerol (1-16:0	2-16:1) [endoplasmic reticulum membrane] + L-serine [endoplasmic reticulum membrane] <=> H+ [endoplasmic reticulum membrane] + CMP [endoplasmic reticulum membrane] + phosphatidyl-L-serine (1-16:0	2-16:1) [endoplasmic reticulum membrane]
r_2447	0	0	PS synthase (1-16:1	2-16:1)	ER membrane	CDP-diacylglycerol (1-16:1	2-16:1) [endoplasmic reticulum membrane] + L-serine [endoplasmic reticulum membrane] <=> H+ [endoplasmic reticulum membrane] + CMP [endoplasmic reticulum membrane] + phosphatidyl-L-serine (1-16:1	2-16:1) [endoplasmic reticulum membrane]
r_2448	0	0	PS synthase (1-18:0	2-16:1)	ER membrane	CDP-diacylglycerol (1-18:0	2-16:1) [endoplasmic reticulum membrane] + L-serine [endoplasmic reticulum membrane] <=> H+ [endoplasmic reticulum membrane] + CMP [endoplasmic reticulum membrane] + phosphatidyl-L-serine (1-18:0	2-16:1) [endoplasmic reticulum membrane]
r_2449	0	0	PS synthase (1-18:1	2-16:1)	ER membrane	CDP-diacylglycerol (1-18:1	2-16:1) [endoplasmic reticulum membrane] + L-serine [endoplasmic reticulum membrane] <=> H+ [endoplasmic reticulum membrane] + CMP [endoplasmic reticulum membrane] + phosphatidyl-L-serine (1-18:1	2-16:1) [endoplasmic reticulum membrane]
r_2450	0	0	PS synthase (1-16:0	2-18:1)	ER membrane	CDP-diacylglycerol (1-16:0	2-18:1) [endoplasmic reticulum membrane] + L-serine [endoplasmic reticulum membrane] <=> H+ [endoplasmic reticulum membrane] + CMP [endoplasmic reticulum membrane] + phosphatidyl-L-serine (1-16:0	2-18:1) [endoplasmic reticulum membrane]
r_2451	0	0	PS synthase (1-16:1	2-18:1)	ER membrane	CDP-diacylglycerol (1-16:1	2-18:1) [endoplasmic reticulum membrane] + L-serine [endoplasmic reticulum membrane] <=> H+ [endoplasmic reticulum membrane] + CMP [endoplasmic reticulum membrane] + phosphatidyl-L-serine (1-16:1	2-18:1) [endoplasmic reticulum membrane]
r_2452	0	0	PS synthase (1-18:0	2-18:1)	ER membrane	CDP-diacylglycerol (1-18:0	2-18:1) [endoplasmic reticulum membrane] + L-serine [endoplasmic reticulum membrane] <=> H+ [endoplasmic reticulum membrane] + CMP [endoplasmic reticulum membrane] + phosphatidyl-L-serine (1-18:0	2-18:1) [endoplasmic reticulum membrane]
r_2453	0	0	PS synthase (1-18:1	2-18:1)	ER membrane	CDP-diacylglycerol (1-18:1	2-18:1) [endoplasmic reticulum membrane] + L-serine [endoplasmic reticulum membrane] <=> H+ [endoplasmic reticulum membrane] + CMP [endoplasmic reticulum membrane] + phosphatidyl-L-serine (1-18:1	2-18:1) [endoplasmic reticulum membrane]
r_2454	0.000332	0.000332	PI synthase (1-16:0	2-16:1)	ER membrane	CDP-diacylglycerol (1-16:0	2-16:1) [endoplasmic reticulum membrane] + myo-inositol [endoplasmic reticulum membrane] <=> H+ [endoplasmic reticulum membrane] + CMP [endoplasmic reticulum membrane] + 1-phosphatidyl-1D-myo-inositol (1-16:0	2-16:1) [endoplasmic reticulum membrane]
r_2455	0	0	PI synthase (1-16:1	2-16:1)	ER membrane	CDP-diacylglycerol (1-16:1	2-16:1) [endoplasmic reticulum membrane] + myo-inositol [endoplasmic reticulum membrane] <=> H+ [endoplasmic reticulum membrane] + CMP [endoplasmic reticulum membrane] + 1-phosphatidyl-1D-myo-inositol (1-16:1	2-16:1) [endoplasmic reticulum membrane]
r_2456	0	0	PI synthase (1-18:0	2-16:1)	ER membrane	CDP-diacylglycerol (1-18:0	2-16:1) [endoplasmic reticulum membrane] + myo-inositol [endoplasmic reticulum membrane] <=> H+ [endoplasmic reticulum membrane] + CMP [endoplasmic reticulum membrane] + 1-phosphatidyl-1D-myo-inositol (1-18:0	2-16:1) [endoplasmic reticulum membrane]
r_2457	0	1.1e-05	PI synthase (1-18:1	2-16:1)	ER membrane	CDP-diacylglycerol (1-18:1	2-16:1) [endoplasmic reticulum membrane] + myo-inositol [endoplasmic reticulum membrane] <=> H+ [endoplasmic reticulum membrane] + CMP [endoplasmic reticulum membrane] + 1-phosphatidyl-1D-myo-inositol (1-18:1	2-16:1) [endoplasmic reticulum membrane]
r_2458	0	0	PI synthase (1-16:0	2-18:1)	ER membrane	CDP-diacylglycerol (1-16:0	2-18:1) [endoplasmic reticulum membrane] + myo-inositol [endoplasmic reticulum membrane] <=> H+ [endoplasmic reticulum membrane] + CMP [endoplasmic reticulum membrane] + 1-phosphatidyl-1D-myo-inositol (1-16:0	2-18:1) [endoplasmic reticulum membrane]
r_2459	0	0	PI synthase (1-16:1	2-18:1)	ER membrane	CDP-diacylglycerol (1-16:1	2-18:1) [endoplasmic reticulum membrane] + myo-inositol [endoplasmic reticulum membrane] <=> H+ [endoplasmic reticulum membrane] + CMP [endoplasmic reticulum membrane] + 1-phosphatidyl-1D-myo-inositol (1-16:1	2-18:1) [endoplasmic reticulum membrane]
r_2460	1.1e-05	0	PI synthase (1-18:0	2-18:1)	ER membrane	CDP-diacylglycerol (1-18:0	2-18:1) [endoplasmic reticulum membrane] + myo-inositol [endoplasmic reticulum membrane] <=> H+ [endoplasmic reticulum membrane] + CMP [endoplasmic reticulum membrane] + 1-phosphatidyl-1D-myo-inositol (1-18:0	2-18:1) [endoplasmic reticulum membrane]
r_2461	0	0	PI synthase (1-18:1	2-18:1)	ER membrane	CDP-diacylglycerol (1-18:1	2-18:1) [endoplasmic reticulum membrane] + myo-inositol [endoplasmic reticulum membrane] <=> H+ [endoplasmic reticulum membrane] + CMP [endoplasmic reticulum membrane] + 1-phosphatidyl-1D-myo-inositol (1-18:1	2-18:1) [endoplasmic reticulum membrane]
r_2462	0	0	lysoPI acyltransferase (1-18:0	2-16:1)	ER membrane	stearoyl-CoA [endoplasmic reticulum membrane] + sn-2-acyl-1-lysophosphatidylinositol (16:1) [endoplasmic reticulum membrane] <=> coenzyme A [endoplasmic reticulum membrane] + 1-phosphatidyl-1D-myo-inositol (1-18:0	2-16:1) [endoplasmic reticulum membrane]
r_2463	0	0	lysoPI acyltransferase (1-18:0	2-18:1)	ER membrane	stearoyl-CoA [endoplasmic reticulum membrane] + sn-2-acyl-1-lysophosphatidylinositol (18:1) [endoplasmic reticulum membrane] <=> coenzyme A [endoplasmic reticulum membrane] + 1-phosphatidyl-1D-myo-inositol (1-18:0	2-18:1) [endoplasmic reticulum membrane]
r_2464	0.000503	0.000503	PS decarboxylase (1-16:0	2-16:1)	mitochondrial membrane	H+ [mitochondrial membrane] + phosphatidyl-L-serine (1-16:0	2-16:1) [mitochondrial membrane] <=> carbon dioxide [mitochondrial membrane] + phosphatidylethanolamine (1-16:0	2-16:1) [mitochondrial membrane]
r_2465	0	0	PS decarboxylase (1-16:1	2-16:1)	mitochondrial membrane	H+ [mitochondrial membrane] + phosphatidyl-L-serine (1-16:1	2-16:1) [mitochondrial membrane] <=> carbon dioxide [mitochondrial membrane] + phosphatidylethanolamine (1-16:1	2-16:1) [mitochondrial membrane]
r_2466	0	0	PS decarboxylase (1-18:0	2-16:1)	mitochondrial membrane	H+ [mitochondrial membrane] + phosphatidyl-L-serine (1-18:0	2-16:1) [mitochondrial membrane] <=> carbon dioxide [mitochondrial membrane] + phosphatidylethanolamine (1-18:0	2-16:1) [mitochondrial membrane]
r_2467	0	0	PS decarboxylase (1-18:1	2-16:1)	mitochondrial membrane	H+ [mitochondrial membrane] + phosphatidyl-L-serine (1-18:1	2-16:1) [mitochondrial membrane] <=> carbon dioxide [mitochondrial membrane] + phosphatidylethanolamine (1-18:1	2-16:1) [mitochondrial membrane]
r_2468	0	0	PS decarboxylase (1-16:0	2-18:1)	mitochondrial membrane	H+ [mitochondrial membrane] + phosphatidyl-L-serine (1-16:0	2-18:1) [mitochondrial membrane] <=> carbon dioxide [mitochondrial membrane] + phosphatidylethanolamine (1-16:0	2-18:1) [mitochondrial membrane]
r_2469	0	0	PS decarboxylase (1-16:1	2-18:1)	mitochondrial membrane	H+ [mitochondrial membrane] + phosphatidyl-L-serine (1-16:1	2-18:1) [mitochondrial membrane] <=> carbon dioxide [mitochondrial membrane] + phosphatidylethanolamine (1-16:1	2-18:1) [mitochondrial membrane]
r_2470	0	0	PS decarboxylase (1-18:0	2-18:1)	mitochondrial membrane	H+ [mitochondrial membrane] + phosphatidyl-L-serine (1-18:0	2-18:1) [mitochondrial membrane] <=> carbon dioxide [mitochondrial membrane] + phosphatidylethanolamine (1-18:0	2-18:1) [mitochondrial membrane]
r_2471	0	0	PS decarboxylase (1-18:1	2-18:1)	mitochondrial membrane	H+ [mitochondrial membrane] + phosphatidyl-L-serine (1-18:1	2-18:1) [mitochondrial membrane] <=> carbon dioxide [mitochondrial membrane] + phosphatidylethanolamine (1-18:1	2-18:1) [mitochondrial membrane]
r_2472	0	0	PS decarboxylase (1-16:0	2-16:1)	Golgi membrane	phosphatidyl-L-serine (1-16:0	2-16:1) [Golgi membrane] + H+ [Golgi membrane] <=> carbon dioxide [Golgi membrane] + phosphatidylethanolamine (1-16:0	2-16:1) [Golgi membrane]
r_2473	0	0	PS decarboxylase (1-16:1	2-16:1)	Golgi membrane	H+ [Golgi membrane] + phosphatidyl-L-serine (1-16:1	2-16:1) [Golgi membrane] <=> carbon dioxide [Golgi membrane] + phosphatidylethanolamine (1-16:1	2-16:1) [Golgi membrane]
r_2474	0	0	PS decarboxylase (1-18:0	2-16:1)	Golgi membrane	H+ [Golgi membrane] + phosphatidyl-L-serine (1-18:0	2-16:1) [Golgi membrane] <=> carbon dioxide [Golgi membrane] + phosphatidylethanolamine (1-18:0	2-16:1) [Golgi membrane]
r_2475	0	0	PS decarboxylase (1-18:1	2-16:1)	Golgi membrane	H+ [Golgi membrane] + phosphatidyl-L-serine (1-18:1	2-16:1) [Golgi membrane] <=> carbon dioxide [Golgi membrane] + phosphatidylethanolamine (1-18:1	2-16:1) [Golgi membrane]
r_2476	0	0	PS decarboxylase (1-16:0	2-18:1)	Golgi membrane	H+ [Golgi membrane] + phosphatidyl-L-serine (1-16:0	2-18:1) [Golgi membrane] <=> carbon dioxide [Golgi membrane] + phosphatidylethanolamine (1-16:0	2-18:1) [Golgi membrane]
r_2477	0	0	PS decarboxylase (1-16:1	2-18:1)	Golgi membrane	H+ [Golgi membrane] + phosphatidyl-L-serine (1-16:1	2-18:1) [Golgi membrane] <=> carbon dioxide [Golgi membrane] + phosphatidylethanolamine (1-16:1	2-18:1) [Golgi membrane]
r_2478	0	0	PS decarboxylase (1-18:0	2-18:1)	Golgi membrane	H+ [Golgi membrane] + phosphatidyl-L-serine (1-18:0	2-18:1) [Golgi membrane] <=> carbon dioxide [Golgi membrane] + phosphatidylethanolamine (1-18:0	2-18:1) [Golgi membrane]
r_2479	0	0	PS decarboxylase (1-18:1	2-18:1)	Golgi membrane	H+ [Golgi membrane] + phosphatidyl-L-serine (1-18:1	2-18:1) [Golgi membrane] <=> carbon dioxide [Golgi membrane] + phosphatidylethanolamine (1-18:1	2-18:1) [Golgi membrane]
r_2480	0	0	PS decarboxylase (1-16:0	2-16:1)	vacuolar membrane	phosphatidyl-L-serine (1-16:0	2-16:1) [vacuolar membrane] + H+ [vacuolar membrane] <=> carbon dioxide [vacuolar membrane] + phosphatidylethanolamine (1-16:0	2-16:1) [vacuolar membrane]
r_2481	0	0	PS decarboxylase (1-16:1	2-16:1)	vacuolar membrane	H+ [vacuolar membrane] + phosphatidyl-L-serine (1-16:1	2-16:1) [vacuolar membrane] <=> carbon dioxide [vacuolar membrane] + phosphatidylethanolamine (1-16:1	2-16:1) [vacuolar membrane]
r_2482	0	0	PS decarboxylase (1-18:0	2-16:1)	vacuolar membrane	H+ [vacuolar membrane] + phosphatidyl-L-serine (1-18:0	2-16:1) [vacuolar membrane] <=> carbon dioxide [vacuolar membrane] + phosphatidylethanolamine (1-18:0	2-16:1) [vacuolar membrane]
r_2483	0	0	PS decarboxylase (1-18:1	2-16:1)	vacuolar membrane	H+ [vacuolar membrane] + phosphatidyl-L-serine (1-18:1	2-16:1) [vacuolar membrane] <=> carbon dioxide [vacuolar membrane] + phosphatidylethanolamine (1-18:1	2-16:1) [vacuolar membrane]
r_2484	0	0	PS decarboxylase (1-16:0	2-18:1)	vacuolar membrane	H+ [vacuolar membrane] + phosphatidyl-L-serine (1-16:0	2-18:1) [vacuolar membrane] <=> carbon dioxide [vacuolar membrane] + phosphatidylethanolamine (1-16:0	2-18:1) [vacuolar membrane]
r_2485	0	0	PS decarboxylase (1-16:1	2-18:1)	vacuolar membrane	H+ [vacuolar membrane] + phosphatidyl-L-serine (1-16:1	2-18:1) [vacuolar membrane] <=> carbon dioxide [vacuolar membrane] + phosphatidylethanolamine (1-16:1	2-18:1) [vacuolar membrane]
r_2486	0	0	PS decarboxylase (1-18:0	2-18:1)	vacuolar membrane	H+ [vacuolar membrane] + phosphatidyl-L-serine (1-18:0	2-18:1) [vacuolar membrane] <=> carbon dioxide [vacuolar membrane] + phosphatidylethanolamine (1-18:0	2-18:1) [vacuolar membrane]
r_2487	0	0	PS decarboxylase (1-18:1	2-18:1)	vacuolar membrane	H+ [vacuolar membrane] + phosphatidyl-L-serine (1-18:1	2-18:1) [vacuolar membrane] <=> carbon dioxide [vacuolar membrane] + phosphatidylethanolamine (1-18:1	2-18:1) [vacuolar membrane]
r_2488	0.000405	0.000405	PE methyltransferase (1-16:0	2-16:1)	ER membrane	phosphatidylethanolamine (1-16:0	2-16:1) [endoplasmic reticulum membrane] + S-adenosyl-L-methionine [endoplasmic reticulum membrane] <=> H+ [endoplasmic reticulum membrane] + S-adenosyl-L-homocysteine [endoplasmic reticulum membrane] + phosphatidyl-N-methylethanolamine (1-16:0	2-16:1) [endoplasmic reticulum membrane]
r_2489	0	0	PE methyltransferase (1-16:1	2-16:1)	ER membrane	S-adenosyl-L-methionine [endoplasmic reticulum membrane] + phosphatidylethanolamine (1-16:1	2-16:1) [endoplasmic reticulum membrane] <=> H+ [endoplasmic reticulum membrane] + S-adenosyl-L-homocysteine [endoplasmic reticulum membrane] + phosphatidyl-N-methylethanolamine (1-16:1	2-16:1) [endoplasmic reticulum membrane]
r_2490	0	0	PE methyltransferase (1-18:0	2-16:1)	ER membrane	S-adenosyl-L-methionine [endoplasmic reticulum membrane] + phosphatidylethanolamine (1-18:0	2-16:1) [endoplasmic reticulum membrane] <=> H+ [endoplasmic reticulum membrane] + S-adenosyl-L-homocysteine [endoplasmic reticulum membrane] + phosphatidyl-N-methylethanolamine (1-18:0	2-16:1) [endoplasmic reticulum membrane]
r_2491	0	0	PE methyltransferase (1-18:1	2-16:1)	ER membrane	S-adenosyl-L-methionine [endoplasmic reticulum membrane] + phosphatidylethanolamine (1-18:1	2-16:1) [endoplasmic reticulum membrane] <=> H+ [endoplasmic reticulum membrane] + S-adenosyl-L-homocysteine [endoplasmic reticulum membrane] + phosphatidyl-N-methylethanolamine (1-18:1	2-16:1) [endoplasmic reticulum membrane]
r_2492	0	0	PE methyltransferase (1-16:0	2-18:1)	ER membrane	S-adenosyl-L-methionine [endoplasmic reticulum membrane] + phosphatidylethanolamine (1-16:0	2-18:1) [endoplasmic reticulum membrane] <=> H+ [endoplasmic reticulum membrane] + S-adenosyl-L-homocysteine [endoplasmic reticulum membrane] + phosphatidyl-N-methylethanolamine (1-16:0	2-18:1) [endoplasmic reticulum membrane]
r_2493	0	0	PE methyltransferase (1-16:1	2-18:1)	ER membrane	S-adenosyl-L-methionine [endoplasmic reticulum membrane] + phosphatidylethanolamine (1-16:1	2-18:1) [endoplasmic reticulum membrane] <=> H+ [endoplasmic reticulum membrane] + S-adenosyl-L-homocysteine [endoplasmic reticulum membrane] + phosphatidyl-N-methylethanolamine (1-16:1	2-18:1) [endoplasmic reticulum membrane]
r_2494	0	0	PE methyltransferase (1-18:0	2-18:1)	ER membrane	S-adenosyl-L-methionine [endoplasmic reticulum membrane] + phosphatidylethanolamine (1-18:0	2-18:1) [endoplasmic reticulum membrane] <=> H+ [endoplasmic reticulum membrane] + S-adenosyl-L-homocysteine [endoplasmic reticulum membrane] + phosphatidyl-N-methylethanolamine (1-18:0	2-18:1) [endoplasmic reticulum membrane]
r_2495	0	0	PE methyltransferase (1-18:1	2-18:1)	ER membrane	S-adenosyl-L-methionine [endoplasmic reticulum membrane] + phosphatidylethanolamine (1-18:1	2-18:1) [endoplasmic reticulum membrane] <=> H+ [endoplasmic reticulum membrane] + S-adenosyl-L-homocysteine [endoplasmic reticulum membrane] + phosphatidyl-N-methylethanolamine (1-18:1	2-18:1) [endoplasmic reticulum membrane]
r_2496	0.000405	0.000405	phosphatidyl-N-methylethanolamine methyltransferase (1-16:0	2-16:1)	ER membrane	S-adenosyl-L-methionine [endoplasmic reticulum membrane] + phosphatidyl-N-methylethanolamine (1-16:0	2-16:1) [endoplasmic reticulum membrane] <=> H+ [endoplasmic reticulum membrane] + S-adenosyl-L-homocysteine [endoplasmic reticulum membrane] + phosphatidyl-N	N-dimethylethanolamine (1-16:0	2-16:1) [endoplasmic reticulum membrane]
r_2497	0	0	phosphatidyl-N-methylethanolamine methyltransferase (1-16:1	2-16:1)	ER membrane	S-adenosyl-L-methionine [endoplasmic reticulum membrane] + phosphatidyl-N-methylethanolamine (1-16:1	2-16:1) [endoplasmic reticulum membrane] <=> H+ [endoplasmic reticulum membrane] + S-adenosyl-L-homocysteine [endoplasmic reticulum membrane] + phosphatidyl-N	N-dimethylethanolamine (1-16:1	2-16:1) [endoplasmic reticulum membrane]
r_2498	0	0	phosphatidyl-N-methylethanolamine methyltransferase (1-18:0	2-16:1)	ER membrane	S-adenosyl-L-methionine [endoplasmic reticulum membrane] + phosphatidyl-N-methylethanolamine (1-18:0	2-16:1) [endoplasmic reticulum membrane] <=> H+ [endoplasmic reticulum membrane] + S-adenosyl-L-homocysteine [endoplasmic reticulum membrane] + phosphatidyl-N	N-dimethylethanolamine (1-18:0	2-16:1) [endoplasmic reticulum membrane]
r_2499	0	0	phosphatidyl-N-methylethanolamine methyltransferase (1-18:1	2-16:1)	ER membrane	S-adenosyl-L-methionine [endoplasmic reticulum membrane] + phosphatidyl-N-methylethanolamine (1-18:1	2-16:1) [endoplasmic reticulum membrane] <=> H+ [endoplasmic reticulum membrane] + S-adenosyl-L-homocysteine [endoplasmic reticulum membrane] + phosphatidyl-N	N-dimethylethanolamine (1-18:1	2-16:1) [endoplasmic reticulum membrane]
r_2500	0	0	phosphatidyl-N-methylethanolamine methyltransferase (1-16:0	2-18:1)	ER membrane	S-adenosyl-L-methionine [endoplasmic reticulum membrane] + phosphatidyl-N-methylethanolamine (1-16:0	2-18:1) [endoplasmic reticulum membrane] <=> H+ [endoplasmic reticulum membrane] + S-adenosyl-L-homocysteine [endoplasmic reticulum membrane] + phosphatidyl-N	N-dimethylethanolamine (1-16:0	2-18:1) [endoplasmic reticulum membrane]
r_2501	0	0	phosphatidyl-N-methylethanolamine methyltransferase (1-16:1	2-18:1)	ER membrane	S-adenosyl-L-methionine [endoplasmic reticulum membrane] + phosphatidyl-N-methylethanolamine (1-16:1	2-18:1) [endoplasmic reticulum membrane] <=> H+ [endoplasmic reticulum membrane] + S-adenosyl-L-homocysteine [endoplasmic reticulum membrane] + phosphatidyl-N	N-dimethylethanolamine (1-16:1	2-18:1) [endoplasmic reticulum membrane]
r_2502	0	0	phosphatidyl-N-methylethanolamine methyltransferase (1-18:0	2-18:1)	ER membrane	S-adenosyl-L-methionine [endoplasmic reticulum membrane] + phosphatidyl-N-methylethanolamine (1-18:0	2-18:1) [endoplasmic reticulum membrane] <=> H+ [endoplasmic reticulum membrane] + S-adenosyl-L-homocysteine [endoplasmic reticulum membrane] + phosphatidyl-N	N-dimethylethanolamine (1-18:0	2-18:1) [endoplasmic reticulum membrane]
r_2503	0	0	phosphatidyl-N-methylethanolamine methyltransferase (1-18:1	2-18:1)	ER membrane	S-adenosyl-L-methionine [endoplasmic reticulum membrane] + phosphatidyl-N-methylethanolamine (1-18:1	2-18:1) [endoplasmic reticulum membrane] <=> H+ [endoplasmic reticulum membrane] + S-adenosyl-L-homocysteine [endoplasmic reticulum membrane] + phosphatidyl-N	N-dimethylethanolamine (1-18:1	2-18:1) [endoplasmic reticulum membrane]
r_2504	0.000405	0.000405	phosphatidyl-N	N-dimethylethanolamine methyltransferase (1-16:0	2-16:1)	ER membrane	S-adenosyl-L-methionine [endoplasmic reticulum membrane] + phosphatidyl-N	N-dimethylethanolamine (1-16:0	2-16:1) [endoplasmic reticulum membrane] <=> H+ [endoplasmic reticulum membrane] + S-adenosyl-L-homocysteine [endoplasmic reticulum membrane] + phosphatidylcholine (1-16:0	2-16:1) [endoplasmic reticulum membrane]
r_2505	0	0	phosphatidyl-N	N-dimethylethanolamine methyltransferase (1-16:1	2-16:1)	ER membrane	S-adenosyl-L-methionine [endoplasmic reticulum membrane] + phosphatidyl-N	N-dimethylethanolamine (1-16:1	2-16:1) [endoplasmic reticulum membrane] <=> H+ [endoplasmic reticulum membrane] + S-adenosyl-L-homocysteine [endoplasmic reticulum membrane] + phosphatidylcholine (1-16:1	2-16:1) [endoplasmic reticulum membrane]
r_2506	0	0	phosphatidyl-N	N-dimethylethanolamine methyltransferase (1-18:0	2-16:1)	ER membrane	S-adenosyl-L-methionine [endoplasmic reticulum membrane] + phosphatidyl-N	N-dimethylethanolamine (1-18:0	2-16:1) [endoplasmic reticulum membrane] <=> H+ [endoplasmic reticulum membrane] + S-adenosyl-L-homocysteine [endoplasmic reticulum membrane] + phosphatidylcholine (1-18:0	2-16:1) [endoplasmic reticulum membrane]
r_2507	0	0	phosphatidyl-N	N-dimethylethanolamine methyltransferase (1-18:1	2-16:1)	ER membrane	S-adenosyl-L-methionine [endoplasmic reticulum membrane] + phosphatidyl-N	N-dimethylethanolamine (1-18:1	2-16:1) [endoplasmic reticulum membrane] <=> H+ [endoplasmic reticulum membrane] + S-adenosyl-L-homocysteine [endoplasmic reticulum membrane] + phosphatidylcholine (1-18:1	2-16:1) [endoplasmic reticulum membrane]
r_2508	0	0	phosphatidyl-N	N-dimethylethanolamine methyltransferase (1-16:0	2-18:1)	ER membrane	S-adenosyl-L-methionine [endoplasmic reticulum membrane] + phosphatidyl-N	N-dimethylethanolamine (1-16:0	2-18:1) [endoplasmic reticulum membrane] <=> H+ [endoplasmic reticulum membrane] + S-adenosyl-L-homocysteine [endoplasmic reticulum membrane] + phosphatidylcholine (1-16:0	2-18:1) [endoplasmic reticulum membrane]
r_2509	0	0	phosphatidyl-N	N-dimethylethanolamine methyltransferase (1-16:1	2-18:1)	ER membrane	S-adenosyl-L-methionine [endoplasmic reticulum membrane] + phosphatidyl-N	N-dimethylethanolamine (1-16:1	2-18:1) [endoplasmic reticulum membrane] <=> H+ [endoplasmic reticulum membrane] + S-adenosyl-L-homocysteine [endoplasmic reticulum membrane] + phosphatidylcholine (1-16:1	2-18:1) [endoplasmic reticulum membrane]
r_2510	0	0	phosphatidyl-N	N-dimethylethanolamine methyltransferase (1-18:0	2-18:1)	ER membrane	S-adenosyl-L-methionine [endoplasmic reticulum membrane] + phosphatidyl-N	N-dimethylethanolamine (1-18:0	2-18:1) [endoplasmic reticulum membrane] <=> H+ [endoplasmic reticulum membrane] + S-adenosyl-L-homocysteine [endoplasmic reticulum membrane] + phosphatidylcholine (1-18:0	2-18:1) [endoplasmic reticulum membrane]
r_2511	0	0	phosphatidyl-N	N-dimethylethanolamine methyltransferase (1-18:1	2-18:1)	ER membrane	S-adenosyl-L-methionine [endoplasmic reticulum membrane] + phosphatidyl-N	N-dimethylethanolamine (1-18:1	2-18:1) [endoplasmic reticulum membrane] <=> H+ [endoplasmic reticulum membrane] + S-adenosyl-L-homocysteine [endoplasmic reticulum membrane] + phosphatidylcholine (1-18:1	2-18:1) [endoplasmic reticulum membrane]
r_2512	0	0	DAG kinase (1-16:0	2-16:1)	ER membrane	diglyceride (1-16:0	2-16:1) [endoplasmic reticulum membrane] + CTP [endoplasmic reticulum membrane] <=> H+ [endoplasmic reticulum membrane] + phosphatidate (1-16:0	2-16:1) [endoplasmic reticulum membrane] + CDP [endoplasmic reticulum membrane]
r_2513	0	0	DAG kinase (1-16:1	2-16:1)	ER membrane	diglyceride (1-16:1	2-16:1) [endoplasmic reticulum membrane] + CTP [endoplasmic reticulum membrane] <=> H+ [endoplasmic reticulum membrane] + phosphatidate (1-16:1	2-16:1) [endoplasmic reticulum membrane] + CDP [endoplasmic reticulum membrane]
r_2514	0	0	DAG kinase (1-18:0	2-16:1)	ER membrane	diglyceride (1-18:0	2-16:1) [endoplasmic reticulum membrane] + CTP [endoplasmic reticulum membrane] <=> H+ [endoplasmic reticulum membrane] + phosphatidate (1-18:0	2-16:1) [endoplasmic reticulum membrane] + CDP [endoplasmic reticulum membrane]
r_2515	0	1.1e-05	DAG kinase (1-18:1	2-16:1)	ER membrane	diglyceride (1-18:1	2-16:1) [endoplasmic reticulum membrane] + CTP [endoplasmic reticulum membrane] <=> H+ [endoplasmic reticulum membrane] + phosphatidate (1-18:1	2-16:1) [endoplasmic reticulum membrane] + CDP [endoplasmic reticulum membrane]
r_2516	0	0	DAG kinase (1-16:0	2-18:1)	ER membrane	diglyceride (1-16:0	2-18:1) [endoplasmic reticulum membrane] + CTP [endoplasmic reticulum membrane] <=> H+ [endoplasmic reticulum membrane] + phosphatidate (1-16:0	2-18:1) [endoplasmic reticulum membrane] + CDP [endoplasmic reticulum membrane]
r_2517	0	0	DAG kinase (1-16:1	2-18:1)	ER membrane	diglyceride (1-16:1	2-18:1) [endoplasmic reticulum membrane] + CTP [endoplasmic reticulum membrane] <=> H+ [endoplasmic reticulum membrane] + phosphatidate (1-16:1	2-18:1) [endoplasmic reticulum membrane] + CDP [endoplasmic reticulum membrane]
r_2518	1.1e-05	0	DAG kinase (1-18:0	2-18:1)	ER membrane	diglyceride (1-18:0	2-18:1) [endoplasmic reticulum membrane] + CTP [endoplasmic reticulum membrane] <=> H+ [endoplasmic reticulum membrane] + phosphatidate (1-18:0	2-18:1) [endoplasmic reticulum membrane] + CDP [endoplasmic reticulum membrane]
r_2519	0	0	DAG kinase (1-18:1	2-18:1)	ER membrane	diglyceride (1-18:1	2-18:1) [endoplasmic reticulum membrane] + CTP [endoplasmic reticulum membrane] <=> H+ [endoplasmic reticulum membrane] + phosphatidate (1-18:1	2-18:1) [endoplasmic reticulum membrane] + CDP [endoplasmic reticulum membrane]
r_2520	0	0	ethanolaminephosphotransferase (1-16:0	2-16:1)	ER membrane	diglyceride (1-16:0	2-16:1) [endoplasmic reticulum membrane] + CDP-ethanolamine [endoplasmic reticulum membrane] <=> H+ [endoplasmic reticulum membrane] + CMP [endoplasmic reticulum membrane] + phosphatidylethanolamine (1-16:0	2-16:1) [endoplasmic reticulum membrane]
r_2521	0	0	ethanolaminephosphotransferase (1-16:1	2-16:1)	ER membrane	diglyceride (1-16:1	2-16:1) [endoplasmic reticulum membrane] + CDP-ethanolamine [endoplasmic reticulum membrane] <=> H+ [endoplasmic reticulum membrane] + CMP [endoplasmic reticulum membrane] + phosphatidylethanolamine (1-16:1	2-16:1) [endoplasmic reticulum membrane]
r_2522	0	0	ethanolaminephosphotransferase (1-18:0	2-16:1)	ER membrane	diglyceride (1-18:0	2-16:1) [endoplasmic reticulum membrane] + CDP-ethanolamine [endoplasmic reticulum membrane] <=> H+ [endoplasmic reticulum membrane] + CMP [endoplasmic reticulum membrane] + phosphatidylethanolamine (1-18:0	2-16:1) [endoplasmic reticulum membrane]
r_2523	0	0	ethanolaminephosphotransferase (1-18:1	2-16:1)	ER membrane	diglyceride (1-18:1	2-16:1) [endoplasmic reticulum membrane] + CDP-ethanolamine [endoplasmic reticulum membrane] <=> H+ [endoplasmic reticulum membrane] + CMP [endoplasmic reticulum membrane] + phosphatidylethanolamine (1-18:1	2-16:1) [endoplasmic reticulum membrane]
r_2524	0	0	ethanolaminephosphotransferase (1-16:0	2-18:1)	ER membrane	diglyceride (1-16:0	2-18:1) [endoplasmic reticulum membrane] + CDP-ethanolamine [endoplasmic reticulum membrane] <=> H+ [endoplasmic reticulum membrane] + CMP [endoplasmic reticulum membrane] + phosphatidylethanolamine (1-16:0	2-18:1) [endoplasmic reticulum membrane]
r_2525	0	0	ethanolaminephosphotransferase (1-16:1	2-18:1)	ER membrane	diglyceride (1-16:1	2-18:1) [endoplasmic reticulum membrane] + CDP-ethanolamine [endoplasmic reticulum membrane] <=> H+ [endoplasmic reticulum membrane] + CMP [endoplasmic reticulum membrane] + phosphatidylethanolamine (1-16:1	2-18:1) [endoplasmic reticulum membrane]
r_2526	0	0	ethanolaminephosphotransferase (1-18:0	2-18:1)	ER membrane	diglyceride (1-18:0	2-18:1) [endoplasmic reticulum membrane] + CDP-ethanolamine [endoplasmic reticulum membrane] <=> H+ [endoplasmic reticulum membrane] + CMP [endoplasmic reticulum membrane] + phosphatidylethanolamine (1-18:0	2-18:1) [endoplasmic reticulum membrane]
r_2527	0	0	ethanolaminephosphotransferase (1-18:1	2-18:1)	ER membrane	diglyceride (1-18:1	2-18:1) [endoplasmic reticulum membrane] + CDP-ethanolamine [endoplasmic reticulum membrane] <=> H+ [endoplasmic reticulum membrane] + CMP [endoplasmic reticulum membrane] + phosphatidylethanolamine (1-18:1	2-18:1) [endoplasmic reticulum membrane]
r_2528	0	0	cholinephosphotransferase (1-16:0	2-16:1)	ER membrane	diglyceride (1-16:0	2-16:1) [endoplasmic reticulum membrane] + CDP-choline [endoplasmic reticulum membrane] <=> H+ [endoplasmic reticulum membrane] + CMP [endoplasmic reticulum membrane] + phosphatidylcholine (1-16:0	2-16:1) [endoplasmic reticulum membrane]
r_2529	0	0	cholinephosphotransferase (1-16:1	2-16:1)	ER membrane	diglyceride (1-16:1	2-16:1) [endoplasmic reticulum membrane] + CDP-choline [endoplasmic reticulum membrane] <=> H+ [endoplasmic reticulum membrane] + CMP [endoplasmic reticulum membrane] + phosphatidylcholine (1-16:1	2-16:1) [endoplasmic reticulum membrane]
r_2530	0	0	cholinephosphotransferase (1-18:0	2-16:1)	ER membrane	diglyceride (1-18:0	2-16:1) [endoplasmic reticulum membrane] + CDP-choline [endoplasmic reticulum membrane] <=> H+ [endoplasmic reticulum membrane] + CMP [endoplasmic reticulum membrane] + phosphatidylcholine (1-18:0	2-16:1) [endoplasmic reticulum membrane]
[truncated: 1,499 more rows]
